# Supplementary material for: Changes in metabolic profiling of sugarcane leaves induced by endophytic diazotrophic bacteria and humic acids
Source: PeerJ. 2018 Sep 5;6:e5445. doi: 10.7717/peerj.5445 (PMC6129145; doi:10.7717/peerj.5445)
Supplement: Supplemental Information 1 — Raw data showing retention index and mass spectra from all metabolites identified in sugarcane leaf extract treated sole with endophyic diazotrophic bacteria (PGPB) or humic acid (HA) and its combination (HA+PGPB) related to control plants (CONT). Data from three biological replicates. [file peerj-06-5445-s001.xlsx]

## Sheet: Plan1
ID				Compost	retention_index	quantmass	id	spectra	KEGG	PubChem	HA1	HA2	HA3	HÁ+PGPB1	HÁ+PGPB2	HÁ+PGPB3	PGPB1	PGPB2	PGPB3	CONT1	CONT2	CONT3
1				xylulose	553050	173	231908	85:50478.0 86:26971.0 87:60214.0 88:65762.0 89:889536.0 90:70889.0 91:33612.0 92:1389.0 93:397.0 94:6394.0 95:3565.0 96:9083.0 97:4540.0 98:17171.0 99:29214.0 100:95461.0 101:192842.0 102:61420.0 103:1324868.0 104:125156.0 105:124438.0 106:8897.0 107:2342.0 108:214.0 109:1369.0 110:8960.0 111:8879.0 112:13280.0 113:33609.0 114:148161.0 115:86346.0 116:63567.0 117:1682104.0 118:167041.0 119:142609…	C00310	5289590	464	440	737	1362	1233	1415	395	174	396	59	136	99
2				xylonolactone	536239	129	200631	85:164.0 87:235.0 88:112.0 89:250.0 91:3614.0 92:2279.0 93:122.0 94:20.0 95:58.0 96:3.0 97:118.0 98:20.0 99:357.0 101:643.0 102:3958.0 103:2916.0 104:325.0 105:176.0 106:38.0 107:3.0 108:11.0 109:18.0 110:71.0 111:130.0 113:297.0 114:11.0 115:595.0 116:130.0 117:368.0 118:37.0 119:437.0 120:20.0 123:1.0 125:15.0 126:38.0 127:20.0 129:7910.0 130:3509.0 131:1531.0 132:222.0 133:4169.0 134:328.0 135…	C02266	439692	309	327	381	575	430	223	480	194	273	171	346	203
3				xylitol	566893	217	291067	85:103.0 86:19.0 87:160.0 89:1758.0 91:132.0 96:14.0 98:8.0 99:9.0 100:9.0 101:1365.0 102:35.0 103:24907.0 104:2333.0 105:895.0 106:253.0 107:63.0 108:7.0 109:2.0 110:158.0 111:46.0 112:3.0 113:266.0 114:12.0 115:43.0 116:730.0 117:8359.0 118:577.0 119:516.0 120:16.0 125:2.0 126:3.0 128:4.0 129:9894.0 130:736.0 131:2400.0 132:318.0 133:4985.0 134:1084.0 137:5.0 138:28.0 139:148.0 140:25.0 141:14.…	C00379	6912	224	322	372	316	450	417	531	387	305	162	228	90
4				turanose	948167	307	229154	85:2276.0 86:1255.0 88:2516.0 89:27712.0 90:2578.0 91:1380.0 92:18.0 93:63.0 94:462.0 95:384.0 96:432.0 97:641.0 98:461.0 99:3227.0 100:2107.0 101:9997.0 102:2525.0 103:156369.0 104:14676.0 105:6723.0 106:177.0 107:515.0 108:159.0 109:2037.0 110:323.0 111:1480.0 112:632.0 113:4145.0 114:5408.0 115:2939.0 116:4863.0 117:50144.0 118:5301.0 119:4753.0 120:601.0 121:210.0 122:63.0 124:310.0 125:414.0…	n/a	10236867	70	112	118	87	328	99	96	48	92	59	72	64
5				trehalose	947837	191	199289	86:85.0 89:2588.0 90:246.0 92:25.0 99:468.0 101:1390.0 102:435.0 103:29999.0 104:2811.0 105:860.0 109:1172.0 113:1419.0 114:281.0 115:562.0 116:1436.0 117:8978.0 118:836.0 119:713.0 126:25.0 127:613.0 128:152.0 129:20631.0 130:2282.0 131:4233.0 132:740.0 133:7000.0 134:872.0 135:529.0 136:45.0 139:436.0 140:30.0 141:556.0 142:628.0 143:2010.0 144:286.0 145:787.0 146:92.0 147:35391.0 148:5485.0 14…	C01083	7427	394	516	427	1708	1886	1069	665	320	673	505	927	567
6				threitol	467314	217	202661	85:64.0 87:55.0 88:18.0 89:326.0 90:8.0 91:65.0 92:7.0 93:590.0 95:158.0 99:56.0 101:1014.0 102:45.0 103:2102.0 104:169.0 105:112.0 110:13.0 111:1.0 113:2.0 115:101.0 116:377.0 117:1375.0 118:138.0 119:84.0 127:3.0 129:383.0 130:28.0 131:441.0 132:20.0 133:828.0 134:97.0 135:27.0 141:1.0 142:4.0 143:142.0 145:21.0 147:3667.0 148:502.0 149:315.0 151:1.0 171:1.0 175:76.0 177:24.0 180:1.0 189:420.0 …	n/a	169019	207	340	209	1312	1894	1398	765	418	689	134	370	384
7				tagatose	630631	307	564149	87:351.0 88:1.0 89:921.0 98:129.0 100:442.0 101:77.0 103:7947.0 104:469.0 106:199.0 107:1175.0 110:235.0 114:6.0 116:79.0 117:1342.0 118:350.0 127:147.0 129:879.0 133:365.0 135:11.0 141:49.0 142:38.0 143:145.0 145:74.0 147:1078.0 149:120.0 157:630.0 158:39.0 159:125.0 160:250.0 161:35.0 163:78.0 170:22.0 172:248.0 173:178.0 174:102.0 175:17.0 184:811.0 186:39.0 188:17.0 189:734.0 190:242.0 199:14…			195	210	159	349	810	879	522	163	220	184	374	182
8				sucrose-6-phosphate	1020730	271	721178	85:252.0 89:251.0 92:50.0 96:96.0 97:123.0 102:259.0 103:1764.0 104:317.0 105:118.0 107:86.0 109:286.0 113:40.0 116:78.0 117:280.0 123:32.0 129:1838.0 130:310.0 131:162.0 133:1431.0 134:179.0 137:78.0 138:31.0 142:56.0 143:167.0 145:166.0 147:1411.0 148:477.0 149:291.0 150:167.0 155:295.0 156:48.0 157:281.0 161:83.0 162:29.0 163:164.0 166:21.0 169:577.0 174:62.0 175:125.0 180:23.0 181:109.0 191:1…			82	62	56	237	239	506	311	103	202	46	259	39
9				sophorose	953453	319	213152	87:120.0 89:902.0 90:164.0 97:167.0 98:93.0 99:107.0 100:268.0 101:226.0 102:120.0 103:4527.0 104:371.0 105:297.0 107:9.0 108:37.0 109:187.0 112:1.0 113:188.0 115:91.0 116:183.0 117:1629.0 118:91.0 119:106.0 126:104.0 128:182.0 129:2104.0 130:123.0 131:347.0 132:4.0 133:663.0 134:132.0 136:65.0 138:36.0 139:49.0 140:10.0 142:309.0 143:235.0 144:119.0 145:210.0 147:4721.0 148:719.0 149:338.0 150:9…	C08250	441432	199	180	364	959	592	432	627	190	317	122	183	195
10				sialicin	874987	361	504244	85:3777.0 86:536.0 87:2785.0 88:1363.0 89:9695.0 90:1580.0 91:6298.0 92:598.0 93:385.0 94:285.0 95:887.0 96:55.0 97:2020.0 98:499.0 99:3241.0 100:464.0 101:10184.0 102:2055.0 103:98874.0 104:10994.0 105:7486.0 106:6082.0 107:3243.0 108:628.0 109:8019.0 110:595.0 111:2542.0 112:307.0 113:4182.0 114:1056.0 115:4548.0 116:4467.0 117:34234.0 118:3706.0 119:6347.0 120:635.0 121:1101.0 122:213.0 123:25…			275	182	336	223	272	66	86	30	118	55	87	142
11				salicin	875358	217	199248	85:39.0 86:7.0 87:37.0 88:5.0 89:111.0 90:27.0 93:14.0 96:8.0 97:46.0 98:7.0 99:29.0 100:9.0 101:154.0 102:10.0 103:1209.0 104:128.0 105:29.0 106:14.0 107:3.0 109:42.0 110:4.0 111:24.0 112:2.0 113:46.0 114:4.0 115:11.0 116:79.0 117:305.0 118:22.0 119:38.0 120:7.0 121:5.0 124:7.0 126:19.0 127:45.0 128:8.0 129:1051.0 130:144.0 131:174.0 132:23.0 133:165.0 134:20.0 135:11.0 136:2.0 137:2.0 138:6.0 1…	C01451	439503	988	908	937	5304	5898	5924	1415	1301	1250	390	304	216
12				ribose	553606	307	205473	85:279.0 86:330.0 87:436.0 88:215.0 89:3091.0 90:348.0 91:46.0 93:7.0 94:28.0 95:7.0 96:14.0 97:34.0 98:83.0 99:241.0 100:887.0 101:1056.0 102:396.0 103:21334.0 104:2049.0 105:1677.0 106:121.0 107:30.0 108:1.0 109:5.0 110:11.0 111:58.0 112:133.0 113:218.0 114:420.0 115:352.0 116:289.0 117:2403.0 118:313.0 119:280.0 120:42.0 121:25.0 122:17.0 123:7.0 125:38.0 126:120.0 127:168.0 128:132.0 129:1920…	C00121	5779	1689	1691	1507	1207	1247	1203	662	192	435	93	419	242
13				ribonic acid gamma-lactone	558853	117	237476	85:391.0 86:215.0 88:96.0 89:1139.0 93:46.0 95:85.0 96:36.0 98:1979.0 99:631.0 100:1301.0 101:592.0 102:2472.0 103:721.0 104:317.0 105:95.0 106:68.0 107:281.0 108:343.0 109:215.0 110:1151.0 112:115.0 113:250.0 114:434.0 115:451.0 116:493.0 117:6378.0 118:564.0 119:249.0 120:85.0 122:95.0 123:91.0 125:48.0 126:212.0 128:158.0 129:367.0 130:1396.0 131:2066.0 132:20.0 133:1164.0 136:170.0 137:44.0 1…	n/a	111064	194	264	448	584	893	369	279	210	340	236	420	304
14				ribitol	575953	319	322007	85:335.0 86:850.0 87:356.0 88:770.0 89:3116.0 90:99.0 91:184.0 92:204.0 94:67.0 95:98.0 96:28.0 97:155.0 98:257.0 99:227.0 101:2028.0 102:60.0 103:36383.0 104:3434.0 105:799.0 108:71.0 109:14.0 110:83.0 111:386.0 113:1168.0 114:1114.0 115:485.0 116:1192.0 117:4854.0 118:282.0 119:690.0 122:6.0 123:7.0 125:11.0 126:20.0 127:45.0 128:2.0 129:19667.0 130:2379.0 131:3059.0 132:529.0 133:7205.0 134:11…	C00474	827	50	103	149	450	746	229	80	58	89	27	49	78
15				raffinose	1122736	361	226181	85:7746.0 86:1103.0 87:3804.0 88:2993.0 89:8832.0 90:708.0 91:1127.0 92:72.0 93:9.0 94:589.0 95:1654.0 96:156.0 97:4033.0 98:784.0 99:5721.0 100:393.0 101:15930.0 102:4838.0 103:149333.0 104:14091.0 105:7378.0 106:100.0 108:204.0 109:9845.0 110:766.0 111:5143.0 112:736.0 113:6850.0 114:1685.0 115:7458.0 116:7821.0 117:34282.0 118:3509.0 119:4072.0 120:523.0 121:383.0 122:102.0 123:382.0 124:152.0…	C00492	219993	3717	3656	3404	1676	1556	1558	905	521	619	1191	1542	1379
16				propane-1,3-diol	214259	177	272666	147:136457.0 115:52492.0 130:38771.0 148:21374.0 133:14111.0 177:14086.0 131:12287.0 117:11965.0 103:11744.0 149:11695.0 101:10287.0 85:6165.0 116:5911.0 87:5534.0 205:3619.0 132:3181.0 99:2896.0 178:2292.0 119:1984.0 105:1584.0 134:1567.0 102:1527.0 118:1410.0 123:1299.0 179:1166.0 104:1094.0 95:1047.0 163:1033.0 207:984.0 86:963.0 150:867.0 93:773.0 113:630.0 125:623.0 88:615.0 89:548.0 206:427…	C02457	10442	2678	2652	2926	3430	3636	3224	2849	3042	3219	3191	2959	2784
17				pentitol	563718	217	199436	85:46.0 86:52.0 87:3.0 88:28.0 89:110.0 90:3.0 91:192.0 92:57.0 93:1.0 95:7.0 96:9.0 97:31.0 98:27.0 99:68.0 100:10.0 101:205.0 102:68.0 103:2233.0 104:164.0 105:42.0 106:58.0 107:24.0 109:26.0 110:3.0 111:27.0 113:48.0 115:48.0 116:47.0 117:450.0 118:48.0 119:6.0 121:3.0 123:1.0 125:3.0 126:30.0 127:61.0 128:10.0 129:1185.0 130:265.0 131:162.0 132:71.0 133:324.0 134:87.0 135:14.0 139:1.0 142:15.…	C00379	6912	160	322	372	514	253	423	465	287	233	166	261	235
18				N-acetyl-D-hexosamine	746377	103	211596	86:7.0 89:363.0 90:17.0 91:2.0 99:11.0 100:43.0 101:1.0 102:2.0 103:1674.0 104:103.0 105:41.0 106:2.0 114:34.0 116:12.0 117:474.0 118:23.0 119:30.0 120:3.0 128:2.0 129:431.0 130:49.0 131:98.0 132:12.0 133:454.0 134:30.0 135:5.0 136:6.0 137:2.0 141:3.0 142:5.0 143:43.0 145:1.0 146:11.0 147:1470.0 148:144.0 149:85.0 156:4.0 157:261.0 158:24.0 159:5.0 162:1.0 163:27.0 167:5.0 169:6.0 170:1.0 172:71.…	C03136	439281	1966	1953	1835	2391	2348	2220	1768	1765	1970	1330	1206	1486
19				methylhexose	616539	204	238226	85:2206.0 87:1993.0 88:311.0 89:19229.0 90:668.0 91:2035.0 93:857.0 94:513.0 97:353.0 99:2326.0 100:1588.0 101:7048.0 102:2377.0 103:14089.0 104:361.0 105:327.0 108:60.0 109:336.0 111:247.0 112:7.0 113:1601.0 114:84.0 115:358.0 116:4322.0 117:12002.0 118:340.0 119:1118.0 120:277.0 121:217.0 123:81.0 126:526.0 129:15557.0 130:7087.0 131:10079.0 133:43918.0 134:9117.0 136:600.0 139:424.0 141:224.0 …	n/a	8973	3732	3535	3337	8441	8541	8808	2554	2343	2578	2393	2552	2383
20				melibiose	981832	204	200816	85:12.0 86:6.0 87:22.0 88:29.0 89:51.0 90:10.0 91:3.0 92:12.0 94:11.0 95:1.0 96:37.0 97:15.0 98:12.0 99:36.0 100:26.0 101:250.0 102:28.0 103:1039.0 104:97.0 105:28.0 106:2.0 108:39.0 109:24.0 111:30.0 112:13.0 113:32.0 114:1.0 115:3.0 116:188.0 117:703.0 118:84.0 119:33.0 120:9.0 121:6.0 122:1.0 123:5.0 124:16.0 125:11.0 126:14.0 128:16.0 129:644.0 130:17.0 131:111.0 132:23.0 133:126.0 134:1.0 13…	n/a	11458	479	489	746	63577	63581	63356	15477	15774	15560	1540	1569	1381
21				melezitose	1146601	361	200703	85:4.0 86:2.0 87:37.0 88:7.0 90:21.0 93:19.0 95:6.0 97:13.0 98:19.0 100:6.0 101:53.0 102:14.0 103:784.0 104:54.0 105:43.0 109:14.0 110:1.0 111:7.0 112:8.0 114:20.0 115:2.0 116:17.0 117:30.0 118:9.0 121:6.0 123:2.0 125:14.0 126:75.0 129:684.0 130:77.0 131:128.0 132:44.0 133:126.0 135:3.0 139:12.0 141:27.0 142:18.0 143:124.0 145:15.0 146:10.0 148:21.0 149:24.0 151:18.0 153:8.0 154:1.0 155:117.0 156…	C08243	92817	40	144	118	125	358	65	156	43	47	38	29	38
22				mannose	644818	319	318471	85:406.0 86:479.0 87:499.0 89:3199.0 90:315.0 91:28.0 92:10.0 94:156.0 96:157.0 98:791.0 99:233.0 100:858.0 101:752.0 102:457.0 103:3932.0 104:127.0 105:2015.0 106:276.0 108:158.0 110:684.0 111:15.0 112:252.0 113:488.0 115:264.0 116:69.0 117:6062.0 118:454.0 119:523.0 122:31.0 124:106.0 125:3.0 126:33.0 127:105.0 128:324.0 129:7557.0 130:955.0 131:1146.0 132:350.0 133:3819.0 134:135.0 139:148.0 1…			13255	13170	13405	28334	28462	28105	6345	6647	6668	5515	5107	5434
23				maltotriose	1170649	204	445558	96:302.0 98:9.0 103:468.0 109:7.0 117:37.0 129:255.0 135:15.0 147:78.0 155:41.0 157:36.0 159:25.0 163:31.0 168:5.0 169:325.0 191:658.0 192:120.0 193:109.0 195:1.0 204:1945.0 205:357.0 206:185.0 207:293.0 208:19.0 217:489.0 218:82.0 219:13.0 221:55.0 229:24.0 233:1.0 243:55.0 249:12.0 259:19.0 271:77.0 281:117.0 305:7.0 355:23.0 361:426.0 362:117.0 363:119.0 409:19.0 476:7.0	n/a	92146	74	67	68	156	104	77	122	58	50	63	71	57
24				maltose	946060	361	434067	85:387.0 86:186.0 88:39.0 89:3177.0 90:298.0 91:176.0 92:35.0 94:48.0 96:28.0 97:480.0 99:384.0 100:468.0 101:1241.0 102:657.0 103:10077.0 104:862.0 105:1205.0 106:85.0 107:69.0 109:476.0 110:25.0 111:227.0 112:48.0 113:663.0 114:487.0 115:438.0 116:615.0 117:6797.0 118:493.0 119:516.0 121:53.0 122:9.0 124:8.0 125:35.0 127:237.0 128:287.0 129:9004.0 130:1366.0 131:1973.0 132:230.0 133:3892.0 134:…	C01971	6255	764	900	703	479	184	478	426	132	299	353	310	359
25				levoglucosan	569799	204	199201	85:466.0 86:80.0 87:101.0 88:30.0 89:186.0 90:11.0 91:69.0 93:36.0 94:26.0 95:59.0 96:110.0 97:529.0 98:179.0 99:235.0 100:83.0 101:784.0 102:50.0 103:1304.0 104:116.0 105:98.0 107:28.0 108:28.0 109:81.0 110:142.0 111:297.0 112:66.0 113:414.0 114:113.0 115:233.0 116:440.0 117:659.0 118:70.0 119:141.0 120:15.0 121:11.0 122:8.0 123:8.0 124:34.0 125:62.0 127:232.0 128:50.0 129:1083.0 130:160.0 131:4…	n/a	2724705	161	260	181	181	364	278	390	105	334	233	260	275
26				levanbiose	938676	217	200516	85:94.0 86:3.0 87:10.0 88:28.0 89:462.0 90:13.0 91:66.0 93:10.0 95:12.0 96:13.0 97:5.0 99:32.0 100:70.0 101:228.0 102:42.0 103:2291.0 104:183.0 105:122.0 106:1.0 107:2.0 109:13.0 110:2.0 111:11.0 113:51.0 114:269.0 115:62.0 116:76.0 117:433.0 118:9.0 119:37.0 121:8.0 123:3.0 126:5.0 127:18.0 128:11.0 129:755.0 130:136.0 131:125.0 132:7.0 133:595.0 134:41.0 135:39.0 136:3.0 139:1.0 140:15.0 141:8.…	C01725	439555	1759	1740	1772	1801	1867	1837	1746	1745	1336	946	830	771
27				leucrose	887898	204	202085	85:35.0 88:38.0 89:63.0 91:25.0 92:72.0 97:62.0 101:97.0 103:1358.0 104:90.0 105:55.0 113:41.0 114:4.0 115:9.0 116:52.0 117:646.0 118:5.0 119:9.0 123:19.0 127:2.0 129:1656.0 130:79.0 131:131.0 132:40.0 133:122.0 134:34.0 135:2.0 136:3.0 142:4.0 143:162.0 145:12.0 146:2.0 147:1636.0 148:194.0 149:115.0 151:1.0 154:1.0 155:32.0 157:124.0 159:10.0 163:10.0 169:178.0 170:16.0 171:14.0 173:7.0 175:3.0…	n/a	165577	131	336	263	253	244	453	432	607	482	722	674	779
28				lactose	931573	160	636822	85:1759.0 86:1347.0 87:1366.0 88:1254.0 89:14092.0 90:1314.0 91:1150.0 93:287.0 96:500.0 97:2647.0 98:490.0 99:1520.0 100:2329.0 101:5262.0 102:2600.0 103:32995.0 104:3639.0 105:7293.0 106:689.0 107:540.0 109:874.0 110:403.0 111:1377.0 112:449.0 113:2247.0 115:2250.0 116:1913.0 117:27223.0 118:2841.0 119:2117.0 120:161.0 121:392.0 122:139.0 124:196.0 125:258.0 127:1704.0 128:668.0 129:32636.0 130…			855	1101	1155	899	740	704	653	361	351	166	272	72
29				lactobionic acid	952195	204	214401	85:983.0 86:126.0 87:559.0 88:281.0 89:6780.0 90:399.0 91:991.0 92:193.0 93:307.0 94:417.0 95:1068.0 96:256.0 97:458.0 98:96.0 99:831.0 100:175.0 101:2753.0 102:591.0 103:21538.0 104:2359.0 105:1678.0 106:160.0 107:355.0 108:90.0 109:1165.0 110:72.0 111:776.0 112:170.0 113:911.0 114:171.0 115:643.0 116:2125.0 117:3143.0 118:388.0 119:1101.0 120:123.0 121:156.0 122:58.0 123:255.0 124:79.0 125:167.…	n/a	517381	2837	2869	2502	4580	4288	4729	3268	3225	3362	1422	1380	1112
30				isomaltose	983857	160	743483	85:657.0 87:598.0 88:142.0 89:839.0 90:93.0 91:166.0 95:140.0 97:434.0 99:128.0 100:947.0 101:1363.0 102:617.0 103:3067.0 104:359.0 105:972.0 108:54.0 109:394.0 110:24.0 111:345.0 112:135.0 113:410.0 114:247.0 115:555.0 116:783.0 118:379.0 119:96.0 123:32.0 125:133.0 126:137.0 128:269.0 129:4044.0 130:965.0 131:1563.0 132:259.0 133:1440.0 134:518.0 136:59.0 137:41.0 139:96.0 141:303.0 142:383.0 1…			43	23	46	1021	1179	1074	420	192	320	52	233	192
31				inulotriose	1132791	361	201898	90:2.0 92:15.0 93:12.0 94:8.0 95:2.0 96:2.0 97:4.0 98:8.0 100:29.0 102:13.0 103:709.0 104:14.0 106:9.0 109:27.0 110:2.0 111:9.0 113:16.0 116:5.0 117:43.0 123:3.0 126:21.0 129:594.0 130:4.0 133:19.0 136:7.0 138:3.0 139:2.0 141:13.0 142:15.0 143:87.0 144:5.0 145:9.0 148:18.0 149:54.0 153:1.0 155:34.0 156:2.0 157:104.0 159:10.0 163:4.0 165:7.0 169:897.0 170:114.0 171:50.0 173:3.0 176:5.0 177:44.0 17…		16219508	63	126	180	60	111	57	60	61	37	52	71	45
32				hexose amino-2-deoxy	624044	203	371568	85:765.0 86:683.0 87:605.0 88:142.0 89:2778.0 90:185.0 91:221.0 92:33.0 93:191.0 94:92.0 96:295.0 97:49.0 98:589.0 99:693.0 100:9034.0 101:2029.0 102:1543.0 103:7846.0 104:581.0 105:1056.0 107:49.0 108:481.0 109:305.0 111:90.0 112:574.0 113:1112.0 114:861.0 115:2587.0 116:4383.0 117:8364.0 118:1285.0 119:513.0 120:323.0 121:294.0 122:17.0 124:387.0 125:224.0 127:11.0 128:3360.0 129:5111.0 130:283…			41	54	114	218	241	265	169	85	201	84	89	75
33				glycero-guloheptose	828907	217	335217	86:44.0 87:125.0 89:1112.0 97:996.0 98:151.0 100:187.0 102:37.0 103:3954.0 104:204.0 105:185.0 110:131.0 114:725.0 115:32.0 117:1221.0 119:17.0 128:34.0 129:807.0 131:217.0 133:642.0 142:110.0 143:107.0 145:42.0 147:4215.0 148:303.0 156:28.0 157:191.0 158:41.0 159:13.0 163:81.0 169:423.0 170:133.0 172:170.0 173:95.0 174:8.0 175:68.0 184:18.0 188:11.0 189:291.0 190:91.0 191:2409.0 192:505.0 193:25…	n/a	76599	367	424	335	2097	100437	1114	223	204	402	215	486	596
34				glucose-6-phosphate 2	809066	387	199350	85:1508.0 86:293.0 87:115.0 88:23.0 89:1629.0 90:116.0 91:357.0 92:76.0 93:532.0 94:460.0 95:1663.0 96:538.0 98:23.0 99:499.0 100:324.0 101:1497.0 102:349.0 103:583.0 104:55.0 105:843.0 106:140.0 107:348.0 108:215.0 109:546.0 110:262.0 111:197.0 112:47.0 113:59.0 114:102.0 115:306.0 116:708.0 117:731.0 118:105.0 119:244.0 120:26.0 121:269.0 122:157.0 123:926.0 124:317.0 125:92.0 126:55.0 128:82.0…	C00092	5958	66	45	60	306	541	267	145	76	275	71	72	74
35				glucose	649920	160	199413	85:964.0 86:1948.0 87:1513.0 88:1191.0 89:16220.0 90:1652.0 91:1276.0 92:179.0 93:3.0 94:111.0 96:156.0 97:607.0 98:429.0 99:1137.0 100:3374.0 101:4971.0 102:2519.0 103:32578.0 104:3210.0 105:8248.0 106:830.0 107:399.0 108:206.0 110:157.0 111:625.0 112:459.0 113:1035.0 114:3331.0 115:2184.0 116:1939.0 117:22832.0 118:2307.0 119:2418.0 120:154.0 121:45.0 122:45.0 125:57.0 126:417.0 127:1227.0 128:…	C00031	107526	25278	25381	25343	54807	54530	54340	37683	37178	37341	13873	13631	13558
36				glucose-1-phosphate	594823	217	199178	85:269.0 86:53.0 87:340.0 88:128.0 90:16.0 91:60.0 92:39.0 93:4.0 94:12.0 95:129.0 96:6.0 97:28.0 99:345.0 100:23.0 101:954.0 102:82.0 103:1518.0 104:100.0 105:139.0 107:22.0 109:58.0 110:7.0 111:252.0 112:8.0 113:466.0 114:44.0 115:401.0 116:421.0 117:1411.0 118:142.0 119:325.0 120:31.0 121:1.0 124:3.0 125:43.0 127:224.0 128:79.0 129:1683.0 130:207.0 131:914.0 132:129.0 133:1804.0 134:243.0 135:…	C00103	65533	1603	1728	1518	2597	2453	2501	1853	1847	1814	1093	1026	1383
37				glucoheptulose	828610	331	202881	85:842.0 86:439.0 87:748.0 88:608.0 89:7049.0 90:641.0 91:63.0 93:1.0 94:53.0 95:45.0 96:3.0 97:6654.0 98:699.0 99:645.0 100:1545.0 101:2110.0 102:780.0 103:23631.0 104:2353.0 105:2468.0 106:218.0 107:59.0 108:38.0 109:131.0 110:315.0 111:384.0 112:91.0 113:860.0 114:3355.0 115:920.0 116:1097.0 117:8453.0 118:1019.0 119:1226.0 120:119.0 121:67.0 122:34.0 123:40.0 124:34.0 125:71.0 126:186.0 127:4…	n/a	102926	88	261	160	507	611	611	320	306	575	64	282	130
38				glucoheptose	747145	160	227640	86:314.0 88:570.0 89:6194.0 90:358.0 91:557.0 93:19.0 97:5345.0 98:120.0 99:1147.0 100:1439.0 101:1930.0 102:967.0 103:17985.0 104:1443.0 105:3522.0 106:48.0 107:1712.0 108:460.0 109:257.0 110:83.0 112:273.0 113:444.0 114:1299.0 115:1491.0 116:796.0 117:8082.0 118:1205.0 119:343.0 121:226.0 125:274.0 126:247.0 127:599.0 128:125.0 129:4964.0 130:147.0 131:2322.0 133:5838.0 134:1016.0 135:747.0 136…	n/a	76599	27	96	69	67	235	127	62	26	108	67	64	76
39				galactose-6-phosphate 1	817783	387	199932	85:593.0 86:299.0 88:18.0 89:1084.0 90:82.0 91:33.0 92:47.0 93:20.0 94:2.0 95:121.0 97:122.0 98:553.0 99:233.0 100:149.0 101:1020.0 102:177.0 103:1393.0 104:106.0 105:225.0 106:67.0 107:38.0 109:61.0 110:8.0 111:58.0 112:61.0 113:117.0 114:59.0 115:58.0 116:738.0 117:421.0 118:41.0 119:99.0 120:4.0 121:25.0 123:27.0 124:5.0 125:5.0 126:18.0 127:146.0 128:17.0 129:1361.0 130:279.0 131:615.0 132:70…	C00446	99058	36	68	48	125	123	83	98	45	60	40	72	48
40				galactose	647787	160	202679	86:61.0 87:60.0 88:24.0 89:1010.0 90:40.0 92:8.0 99:24.0 100:105.0 101:289.0 102:166.0 103:2004.0 104:125.0 105:503.0 106:19.0 107:12.0 108:2.0 109:22.0 111:4.0 112:16.0 113:7.0 114:136.0 115:44.0 116:40.0 117:1732.0 118:95.0 119:110.0 126:4.0 127:29.0 128:68.0 129:1873.0 130:328.0 131:361.0 132:69.0 133:813.0 134:108.0 135:19.0 138:2.0 140:8.0 142:40.0 143:113.0 145:63.0 147:4329.0 148:663.0 153…	C00124	6036	5777	5871	5905	44203	44459	44539	24132	24011	24303	2185	2274	2283
41				fucose	584612	117	205106	85:35.0 86:38.0 89:484.0 90:12.0 91:42.0 92:19.0 93:42.0 99:1.0 100:115.0 101:27.0 102:31.0 103:424.0 104:16.0 105:62.0 106:21.0 107:9.0 113:2.0 115:44.0 116:12.0 117:4625.0 118:363.0 119:149.0 120:2.0 124:1.0 126:23.0 127:58.0 129:205.0 130:139.0 131:393.0 132:19.0 133:248.0 134:82.0 135:11.0 137:1.0 138:7.0 140:5.0 142:6.0 147:740.0 148:170.0 149:69.0 150:2.0 152:2.0 154:4.0 158:7.0 159:7.0 160…	C01019	94270	6751	6589	6417	19370	19375	19210	13353	13395	13482	13624	13360	13140
42				fructose-6-phosphate	804605	315	201024	85:84.0 86:59.0 87:68.0 88:117.0 89:622.0 90:80.0 93:35.0 94:20.0 95:40.0 96:9.0 97:27.0 98:41.0 99:41.0 100:149.0 101:502.0 102:98.0 103:785.0 104:75.0 105:99.0 106:29.0 107:9.0 108:27.0 109:12.0 110:13.0 111:13.0 112:10.0 113:67.0 114:138.0 115:120.0 116:141.0 117:258.0 118:83.0 119:70.0 120:14.0 121:10.0 122:8.0 123:14.0 124:17.0 125:18.0 126:101.0 127:46.0 128:48.0 129:813.0 130:92.0 131:200.…	C00085	69507	47	148	103	221	217	194	269	76	147	62	154	145
43				fructose 1 phosphate	800708	387	284388	86:27.0 89:3023.0 90:246.0 91:26.0 93:25.0 94:88.0 95:291.0 97:65.0 98:101.0 99:176.0 100:314.0 101:585.0 102:68.0 103:6919.0 104:446.0 105:678.0 106:58.0 107:299.0 109:17.0 111:546.0 112:124.0 113:100.0 114:377.0 115:155.0 116:199.0 117:1436.0 118:239.0 119:265.0 121:218.0 123:161.0 124:512.0 125:320.0 126:122.0 128:224.0 129:1945.0 131:1074.0 133:3108.0 134:261.0 135:1006.0 137:313.0 139:166.0 …	C01094	65246	60	92	169	446	392	502	199	62	310	29	74	57
44				erythrose	443286	205	228540	85:798.0 86:1162.0 87:574.0 88:313.0 89:10653.0 90:490.0 91:369.0 95:62.0 97:63.0 98:570.0 99:420.0 100:3483.0 101:3431.0 102:1852.0 103:8845.0 104:801.0 105:2092.0 106:293.0 107:187.0 108:375.0 110:418.0 111:134.0 112:377.0 113:148.0 114:1104.0 115:1620.0 116:966.0 117:26761.0 118:2990.0 119:1971.0 122:14.0 123:588.0 124:542.0 126:190.0 127:546.0 128:205.0 129:1597.0 130:4243.0 131:4265.0 132:44…	n/a	94176	64	50	30	110	155	77	140	74	66	36	122	49
45				erythronic acid lactone	407645	147	200446	85:524.0 86:107.0 87:1468.0 88:223.0 89:452.0 90:56.0 91:8.0 92:8.0 93:26.0 94:72.0 95:11.0 96:3.0 97:43.0 98:27.0 99:569.0 101:4055.0 102:1957.0 103:2624.0 104:300.0 105:186.0 106:23.0 107:26.0 108:20.0 110:18.0 111:111.0 112:67.0 113:331.0 114:26.0 115:317.0 116:2086.0 117:655.0 118:129.0 119:174.0 120:8.0 121:2.0 122:9.0 123:1.0 124:6.0 125:4.0 126:13.0 127:18.0 129:817.0 130:800.0 131:1711.0 …	n/a	5325915	1070	1364	1307	2253	2140	2492	3866	3846	3896	1479	1727	1373
46				erythritol	471274	205	200514	85:484.0 86:98.0 87:344.0 88:306.0 89:1360.0 90:159.0 91:1305.0 92:413.0 93:938.0 94:98.0 95:309.0 96:42.0 97:75.0 98:38.0 99:347.0 100:100.0 101:2368.0 102:343.0 103:8246.0 104:765.0 105:496.0 106:52.0 107:192.0 108:40.0 110:104.0 111:112.0 112:29.0 113:239.0 114:41.0 115:619.0 116:1778.0 117:5935.0 118:641.0 119:528.0 120:67.0 121:66.0 122:10.0 123:18.0 124:5.0 125:13.0 126:37.0 127:162.0 128:1…	C00503	222285	165	348	301	743	976	513	606	456	866	184	427	220
47				enolpyruvate	234457	217	295001	86:280.0 87:386.0 88:587.0 89:1192.0 90:18.0 91:105.0 92:60.0 95:9.0 97:96.0 99:170.0 100:858.0 101:181.0 103:424.0 104:254.0 105:95.0 106:22.0 108:131.0 109:468.0 113:217.0 114:217.0 115:557.0 117:133.0 118:530.0 119:2.0 120:6.0 123:1.0 125:7.0 126:44.0 127:86.0 131:710.0 132:146.0 133:1108.0 135:355.0 139:1.0 143:183.0 144:68.0 145:43.0 146:181.0 147:33703.0 148:5427.0 149:2613.0 150:70.0 157:5…	C00022	1060	94	205	239	526	675	322	301	118	396	52	221	167
48				digitoxose	521766	277	225844	85:888.0 87:3900.0 88:1366.0 89:3387.0 90:696.0 93:155.0 94:453.0 95:48.0 96:140.0 97:1.0 98:1388.0 99:883.0 100:611.0 101:25085.0 102:3620.0 103:28757.0 104:2384.0 105:1704.0 106:241.0 107:91.0 108:445.0 109:1189.0 110:58.0 111:162.0 112:104.0 113:509.0 114:1081.0 115:2340.0 116:10129.0 117:101721.0 118:11398.0 119:5469.0 120:215.0 121:104.0 122:483.0 123:134.0 124:387.0 126:7.0 128:130.0 129:11…	n/a	7057908	57	34	52	54	38	33	38	37	26	48	77	66
49				beta-hexopyranose 1,6-anhydro	560538	217	309830	85:4402.0 86:917.0 87:1819.0 88:411.0 89:6937.0 90:8.0 91:247.0 92:175.0 93:33.0 94:566.0 95:313.0 96:183.0 97:1701.0 98:790.0 99:4287.0 100:2228.0 101:16805.0 102:2384.0 103:62424.0 104:6172.0 105:3326.0 107:36.0 109:1475.0 111:2713.0 112:136.0 113:4881.0 114:832.0 115:4826.0 116:10559.0 117:20571.0 118:2891.0 119:2696.0 121:143.0 122:17.0 123:102.0 124:302.0 125:686.0 127:2579.0 128:266.0 129:3…			147	164	228	202	206	216	206	94	161	83	97	63
50				beta-glycerolphosphate	574153	243	362095	85:166.0 86:319.0 89:60.0 90:116.0 100:265.0 101:2177.0 102:185.0 103:2118.0 104:74.0 105:73.0 112:110.0 113:308.0 114:5.0 115:384.0 116:262.0 117:309.0 118:165.0 119:70.0 121:1.0 129:2705.0 130:253.0 131:866.0 133:1508.0 134:78.0 135:294.0 137:99.0 141:65.0 144:520.0 145:4.0 147:4596.0 148:627.0 149:444.0 151:39.0 153:152.0 154:91.0 155:374.0 156:142.0 157:284.0 158:38.0 165:9.0 167:14.0 168:66.…	C02979	2526	61	85	94	95	268	141	107	75	104	37	101	67
51				arabitol	572456	307	362029	85:149.0 86:57.0 87:35.0 88:80.0 89:728.0 90:269.0 91:70.0 99:11.0 100:106.0 101:271.0 103:6456.0 104:737.0 105:117.0 107:46.0 113:105.0 115:88.0 116:75.0 117:2820.0 118:416.0 119:18.0 129:2728.0 130:484.0 131:651.0 133:985.0 134:500.0 135:125.0 136:38.0 141:28.0 142:20.0 143:150.0 146:39.0 147:5498.0 148:752.0 149:370.0 150:112.0 151:4.0 152:7.0 153:84.0 154:29.0 155:215.0 156:79.0 157:357.0 158…	C01904	94154	29	60	92	130	359	86	141	101	143	32	89	112
52				553367 disaccharide	941108	129	553367	85:85.0 87:98.0 89:314.0 90:9.0 91:42.0 93:72.0 95:69.0 96:30.0 97:45.0 99:112.0 101:545.0 103:5437.0 104:458.0 105:273.0 106:5.0 107:27.0 109:289.0 110:38.0 111:117.0 113:200.0 114:13.0 115:183.0 116:234.0 117:1089.0 118:98.0 119:93.0 121:13.0 126:14.0 127:133.0 129:4138.0 130:563.0 131:705.0 132:13.0 133:990.0 134:73.0 135:119.0 137:13.0 139:54.0 141:71.0 142:47.0 143:555.0 144:8.0 145:129.0 14…			855	760	807	2439	2269	2541	1095	1096	1002	1848	1712	1519
53				506414 carbohydrate	665248	307	506414	88:264.0 89:882.0 90:82.0 94:25.0 97:3515.0 98:177.0 99:18.0 101:504.0 102:208.0 103:24043.0 104:2251.0 105:888.0 111:75.0 113:575.0 115:175.0 116:223.0 117:2453.0 118:271.0 119:351.0 125:88.0 126:75.0 127:215.0 129:4515.0 130:249.0 131:1186.0 132:83.0 133:2988.0 134:435.0 135:189.0 137:11.0 141:207.0 142:6.0 143:1026.0 144:169.0 145:355.0 146:95.0 147:14757.0 148:2461.0 149:1397.0 150:243.0 151:…			882	659	772	2029	2227	2297	1628	1408	1354	412	772	364
54				424905 carbohydrate	999459	361	424905	85:9730.0 86:5625.0 87:18974.0 88:10177.0 89:19493.0 90:5480.0 91:14194.0 92:1971.0 93:2262.0 94:1041.0 95:1516.0 96:852.0 97:4521.0 98:2550.0 99:5910.0 100:5827.0 101:12848.0 102:4174.0 103:254135.0 104:25362.0 105:14210.0 106:1485.0 107:4257.0 108:588.0 109:6772.0 110:889.0 111:3807.0 112:4003.0 113:5722.0 114:11623.0 115:6019.0 116:7403.0 117:37427.0 118:5004.0 119:10409.0 120:1409.0 121:1495.…			39	94	71	320	379	361	37	26	55	147	143	90
55				400671 carbohydrate	599923	204	400671	85:410.0 86:94.0 87:911.0 88:77.0 89:5382.0 90:311.0 91:434.0 92:102.0 94:206.0 96:246.0 97:320.0 98:442.0 99:1436.0 101:3728.0 102:151.0 103:10860.0 104:455.0 107:188.0 109:165.0 110:94.0 111:379.0 112:40.0 113:1363.0 116:6296.0 117:11667.0 118:1720.0 119:1844.0 121:60.0 122:23.0 123:40.0 125:67.0 126:1067.0 127:1728.0 129:11303.0 130:2680.0 131:5744.0 132:416.0 133:24573.0 134:3553.0 135:1682.0…			844	696	707	683	657	624	477	383	427	495	321	495
56				328803 carbohydrate	570959	117	328803	85:414.0 86:1902.0 87:931.0 88:601.0 89:3971.0 90:405.0 92:374.0 93:35.0 94:60.0 97:114.0 98:419.0 99:500.0 100:2277.0 101:3179.0 102:635.0 103:32446.0 104:2979.0 105:1859.0 106:200.0 107:31.0 108:45.0 110:322.0 111:99.0 112:358.0 113:740.0 114:789.0 115:1112.0 116:1841.0 117:26426.0 118:2786.0 119:1653.0 120:35.0 121:17.0 122:60.0 123:12.0 124:7.0 125:6.0 126:368.0 127:364.0 128:1073.0 129:12766…			3335	4053	3332	5769	5594	5490	3517	3376	3939	3323	3050	3021
57				304945 carbohydrate	935498	204	304945	85:4683.0 86:690.0 87:6357.0 88:1514.0 89:9906.0 90:1187.0 91:1588.0 92:103.0 93:264.0 94:274.0 95:659.0 96:200.0 97:2702.0 98:663.0 99:4828.0 100:794.0 101:21463.0 102:4409.0 103:126288.0 104:11285.0 105:9801.0 106:722.0 107:584.0 108:165.0 109:2755.0 110:289.0 111:3413.0 112:665.0 113:7758.0 114:1319.0 115:6628.0 116:7773.0 117:37874.0 118:4114.0 119:7395.0 120:832.0 121:1019.0 122:87.0 123:194…			2119	2270	2116	1739	1507	1490	2264	2476	2097	1236	1674	1215
58				2-ketogulonic acid	645917	349	393196	85:697.0 86:572.0 87:166.0 88:121.0 89:3665.0 90:170.0 91:148.0 92:10.0 93:51.0 94:37.0 95:7.0 96:12.0 97:117.0 98:220.0 99:700.0 100:17111.0 101:2066.0 102:1800.0 103:24787.0 104:2336.0 105:893.0 106:13.0 107:44.0 108:20.0 111:171.0 112:149.0 113:1005.0 114:556.0 115:697.0 116:338.0 117:4970.0 118:289.0 119:625.0 124:4.0 126:1013.0 127:1856.0 128:542.0 129:3064.0 130:2870.0 131:1955.0 132:419.0 …	n/a	102424	178	313	101	61	34	95	41	45	49	207	387	272
59				2-ketoglucose dimethylacetal	456738	234	201030	85:125.0 86:22.0 87:146.0 88:120.0 89:2709.0 90:181.0 91:103.0 92:4.0 93:3.0 97:7.0 98:1.0 99:80.0 100:88.0 101:386.0 102:987.0 103:3303.0 104:318.0 105:310.0 106:12.0 107:13.0 111:19.0 113:41.0 114:15.0 115:236.0 116:118.0 117:3507.0 118:324.0 119:392.0 120:36.0 121:24.0 123:3.0 126:3.0 128:4.0 129:368.0 130:1397.0 131:956.0 132:149.0 133:1784.0 134:206.0 135:148.0 136:3.0 137:2.0 141:13.0 142:5…	n/a	159630	1480	1333	1329	1446	1595	1447	2565	2455	2401	1621	1545	1489
60				2-deoxyribose	492996	215	233207	85:10541.0 89:6734.0 90:440.0 91:144.0 92:559.0 94:528.0 96:1669.0 97:150.0 99:1584.0 101:9967.0 103:16194.0 104:1119.0 105:1801.0 106:470.0 108:914.0 109:302.0 110:449.0 111:72.0 113:976.0 114:4372.0 115:1479.0 116:13509.0 117:35921.0 118:3848.0 119:3072.0 120:452.0 122:623.0 123:1319.0 124:518.0 125:109.0 126:2010.0 127:925.0 128:529.0 129:2221.0 131:11214.0 132:1040.0 133:24295.0 134:3267.0 13…	n/a	5460005	33	49	96	75	138	58	71	51	51	50	47	31
61				288365 trisaccharide	1124373	204	288365	89:138.0 97:34.0 99:72.0 101:150.0 102:3.0 103:1659.0 104:72.0 105:71.0 109:4.0 113:6.0 116:37.0 117:308.0 118:12.0 129:819.0 130:126.0 131:89.0 133:102.0 137:2.0 142:16.0 143:163.0 147:1193.0 148:186.0 149:177.0 153:7.0 155:172.0 157:49.0 169:903.0 170:124.0 171:5.0 175:19.0 189:139.0 190:19.0 191:432.0 192:73.0 193:99.0 195:10.0 203:17.0 204:3960.0 205:769.0 206:255.0 207:209.0 208:63.0 210:15.…			71	355	291	642	560	517	543	235	385	155	340	147
62				288331 trisaccharide	1126969	204	288331	89:70.0 101:110.0 103:1822.0 104:118.0 107:19.0 109:11.0 113:34.0 117:112.0 129:1025.0 133:112.0 138:11.0 143:221.0 147:1238.0 148:113.0 153:7.0 155:112.0 156:32.0 157:86.0 158:8.0 163:14.0 166:1.0 167:26.0 169:1205.0 170:123.0 171:26.0 173:29.0 183:13.0 185:37.0 189:168.0 190:49.0 191:510.0 192:92.0 193:155.0 194:9.0 195:7.0 197:21.0 201:7.0 204:2441.0 205:400.0 206:120.0 207:48.0 208:60.0 216:5…			181	352	357	461	331	358	435	160	234	87	291	196
63				285065 disaccharide	969410	204	285065	85:2385.0 86:425.0 87:1623.0 88:118.0 89:2966.0 93:282.0 97:208.0 98:278.0 99:1116.0 100:105.0 101:3170.0 102:322.0 103:28171.0 104:3082.0 105:2097.0 106:45.0 107:101.0 109:1501.0 111:1059.0 112:247.0 113:1638.0 114:417.0 115:800.0 116:2324.0 117:3632.0 118:763.0 120:122.0 122:92.0 123:48.0 125:453.0 128:92.0 129:33195.0 130:4875.0 131:5126.0 132:987.0 133:14172.0 134:1688.0 135:1303.0 136:63.0 1…			638	749	607	1323	1503	1394	1753	1574	1306	970	986	704
64				267647 disaccharide	959212	204	267647	85:1388.0 86:318.0 87:648.0 88:296.0 89:497.0 90:194.0 91:186.0 92:65.0 95:246.0 97:97.0 98:56.0 99:1149.0 100:42.0 101:3551.0 102:779.0 103:15988.0 104:1285.0 105:721.0 109:687.0 111:1268.0 112:105.0 113:938.0 114:155.0 115:5593.0 116:2158.0 117:13208.0 118:1463.0 119:1232.0 120:120.0 121:106.0 122:11.0 123:48.0 124:2.0 125:224.0 126:11.0 127:584.0 128:163.0 129:20277.0 130:8466.0 131:10088.0 13…			444	564	514	12323	12612	12706	4352	4156	4285	340	592	727
65				238267 trisaccharide	1122259	361	238267	85:1431.0 86:72.0 87:344.0 88:259.0 89:7373.0 90:707.0 91:692.0 92:107.0 93:117.0 94:68.0 95:207.0 97:2886.0 98:87.0 99:1156.0 100:1873.0 101:3176.0 102:1956.0 103:32564.0 104:3090.0 105:2754.0 106:121.0 108:80.0 109:4979.0 110:215.0 111:1182.0 112:205.0 113:1105.0 114:963.0 115:1065.0 116:3417.0 117:20849.0 118:2017.0 119:1569.0 120:78.0 123:330.0 124:69.0 125:253.0 127:803.0 128:320.0 129:26118…			419	465	768	131	214	464	379	409	584	626	484	341
66				233289 carbohydrate	982584	271	233289	85:1271.0 86:466.0 87:682.0 88:582.0 89:9246.0 90:447.0 92:1.0 96:4.0 97:706.0 99:1230.0 100:2704.0 101:7765.0 102:2129.0 103:20800.0 104:1771.0 105:3741.0 107:255.0 108:21.0 109:997.0 110:205.0 111:965.0 112:207.0 113:1615.0 114:990.0 115:1760.0 116:3919.0 117:18714.0 118:1574.0 119:929.0 120:281.0 121:378.0 124:114.0 125:310.0 126:279.0 127:264.0 128:303.0 129:15508.0 130:2566.0 131:4683.0 132:…			50	39	133	885	998	887	405	170	213	58	116	100
67				231210 disaccharide	979595	319	231210	85:2336.0 86:472.0 87:3337.0 88:2285.0 89:10864.0 90:1093.0 91:538.0 92:102.0 93:263.0 94:91.0 95:478.0 96:50.0 97:1898.0 98:124.0 99:2592.0 100:319.0 101:19521.0 102:3228.0 103:97265.0 104:9396.0 105:4521.0 106:155.0 107:47.0 108:122.0 109:1769.0 111:1641.0 112:211.0 113:3793.0 114:837.0 115:3649.0 116:10020.0 117:55003.0 118:5578.0 119:3795.0 120:386.0 121:55.0 123:14.0 125:533.0 127:1450.0 128…			140	244	199	402	306	292	364	105	165	99	177	79
68				231180 carbohydrate	718991	217	231180	85:6900.0 86:1539.0 87:7635.0 88:6159.0 89:36330.0 90:3734.0 91:1802.0 92:318.0 93:763.0 94:850.0 95:1606.0 96:6096.0 97:9035.0 98:2279.0 99:7315.0 100:3074.0 101:32725.0 102:5007.0 103:232245.0 104:16274.0 105:10038.0 106:510.0 107:766.0 108:326.0 109:856.0 110:193.0 111:9038.0 112:1616.0 113:5580.0 114:2307.0 115:14632.0 116:10188.0 117:159747.0 118:11828.0 119:12796.0 120:1477.0 121:263.0 122:…			68	154	191	230	460	184	83	88	161	56	124	77
69				225906 disaccharide	958328	437	225906	89:2372.0 98:191.0 99:290.0 100:489.0 101:2456.0 102:852.0 103:9490.0 104:786.0 105:1127.0 109:48.0 110:10.0 111:56.0 112:86.0 113:158.0 114:342.0 116:958.0 117:3454.0 121:6.0 129:5272.0 130:961.0 131:756.0 133:3589.0 134:878.0 140:11.0 141:534.0 142:555.0 143:1337.0 144:192.0 145:235.0 147:10608.0 148:1987.0 149:569.0 151:36.0 155:318.0 156:103.0 157:1312.0 158:265.0 159:165.0 160:3771.0 161:910…			33	61	67	53	101	68	63	38	39	37	31	53
70				214402 carbohydrate	974031	204	214402	85:730.0 86:78.0 87:405.0 88:128.0 89:2447.0 90:181.0 91:229.0 92:19.0 93:37.0 94:18.0 95:57.0 96:74.0 97:230.0 98:36.0 99:533.0 100:54.0 101:1237.0 102:235.0 103:10420.0 104:1031.0 105:584.0 106:30.0 107:33.0 108:1.0 109:410.0 110:1.0 111:336.0 112:44.0 113:418.0 114:68.0 115:381.0 116:933.0 117:1664.0 118:151.0 119:383.0 120:40.0 121:68.0 122:28.0 123:32.0 124:8.0 125:65.0 126:21.0 127:368.0 12…			652	706	735	1742	1532	1876	3402	1367	2303	301	1209	834
71				208845 carbohydrate	777525	204	208845	85:7.0 87:72.0 88:45.0 89:281.0 90:2.0 92:15.0 96:82.0 97:11.0 99:66.0 100:18.0 101:408.0 102:37.0 103:1152.0 104:126.0 105:219.0 109:51.0 111:62.0 113:99.0 114:17.0 115:67.0 116:269.0 117:832.0 118:92.0 119:50.0 126:12.0 127:26.0 129:972.0 130:131.0 131:370.0 132:72.0 133:714.0 134:87.0 135:29.0 142:17.0 143:338.0 144:9.0 145:83.0 147:2833.0 148:387.0 149:285.0 151:1.0 153:2.0 155:28.0 157:179.0…			1922	1995	1956	1389	1333	1060	1610	1954	1680	2431	2453	2339
72				208658 carbohydrate	934603	204	208658	85:102.0 86:53.0 87:62.0 88:13.0 89:322.0 90:68.0 93:1.0 94:3.0 95:13.0 97:76.0 98:30.0 99:131.0 100:61.0 101:220.0 102:96.0 103:211.0 104:16.0 105:145.0 106:10.0 109:49.0 111:34.0 112:8.0 113:63.0 114:25.0 115:133.0 116:169.0 117:657.0 118:74.0 119:81.0 120:1.0 121:9.0 122:3.0 125:4.0 126:11.0 127:14.0 128:11.0 129:856.0 130:131.0 131:172.0 132:35.0 133:355.0 134:75.0 135:23.0 136:5.0 137:5.0 13…			1957	1909	1562	9753	26741	3781	6887	2357	3339	866	1867	1847
73				202832 disaccharide	986168	204	202832	85:319.0 86:103.0 87:332.0 88:240.0 89:1262.0 90:121.0 94:4.0 95:147.0 97:403.0 98:61.0 99:365.0 100:35.0 101:2459.0 102:461.0 103:11874.0 104:1118.0 105:389.0 108:8.0 109:276.0 110:9.0 111:354.0 112:59.0 113:617.0 114:79.0 115:469.0 116:1222.0 117:6964.0 118:760.0 119:411.0 120:30.0 121:1.0 123:8.0 124:11.0 125:55.0 126:5.0 127:137.0 128:48.0 129:7347.0 130:932.0 131:1523.0 132:275.0 133:2655.0 …			3184	3276	3238	5421	5756	5427	4537	4572	4336	3773	3757	3613
74				202573 carbohydrate	618886	437	202573	85:6005.0 86:1310.0 87:6335.0 88:4776.0 89:12717.0 90:1341.0 91:902.0 92:133.0 93:210.0 94:226.0 95:672.0 96:237.0 97:2328.0 98:792.0 99:7200.0 100:1216.0 101:63765.0 102:15336.0 103:76644.0 104:7937.0 105:6061.0 106:561.0 107:417.0 108:154.0 109:3298.0 110:320.0 111:3637.0 112:663.0 113:6018.0 114:1293.0 115:9837.0 116:28472.0 117:40898.0 118:5333.0 119:8633.0 120:1080.0 121:724.0 122:151.0 123:…			142	267	165	1467	1598	1644	134	159	186	173	121	191
75				201952 carbohydrate	627714	89	201952	85:4412.0 86:1145.0 87:4459.0 88:5678.0 89:12568.0 90:1718.0 91:20985.0 92:11634.0 93:1817.0 94:281.0 95:859.0 96:456.0 97:1420.0 98:687.0 99:4326.0 100:1139.0 101:19292.0 102:5528.0 103:100914.0 104:9524.0 105:5352.0 106:677.0 107:2174.0 108:362.0 109:2079.0 110:1198.0 111:2045.0 112:514.0 113:4694.0 114:982.0 115:4697.0 116:7296.0 117:33343.0 118:3803.0 119:4639.0 120:471.0 121:363.0 122:90.0 1…			459	715	454	1457	1358	1315	336	423	625	398	279	435
76				200658 carbohydrate	974386	217	200658	85:56.0 86:75.0 87:73.0 88:52.0 89:331.0 90:49.0 91:1464.0 92:558.0 93:80.0 94:39.0 95:32.0 96:12.0 97:56.0 98:16.0 99:130.0 100:24.0 101:385.0 102:171.0 103:6845.0 104:292.0 105:271.0 106:28.0 107:41.0 108:25.0 109:195.0 110:9.0 111:195.0 112:72.0 113:159.0 114:79.0 115:177.0 116:124.0 117:643.0 118:38.0 119:34.0 121:21.0 123:16.0 125:37.0 127:1.0 128:51.0 129:2822.0 130:446.0 131:474.0 132:53.0…			124	380	444	1878	1753	1593	543	402	559	316	558	297
77				200509 carbohydrate	933479	217	200509	85:209.0 86:24.0 87:105.0 88:95.0 89:1135.0 90:53.0 92:9.0 94:7.0 95:3.0 96:1.0 97:32.0 98:19.0 99:81.0 100:142.0 101:435.0 102:119.0 103:5865.0 104:514.0 105:282.0 106:7.0 107:20.0 108:2.0 109:17.0 110:25.0 111:71.0 113:135.0 114:381.0 115:101.0 116:137.0 117:1443.0 118:92.0 119:119.0 120:1.0 121:7.0 122:3.0 124:13.0 125:11.0 126:20.0 127:23.0 128:73.0 129:1565.0 130:247.0 131:392.0 132:39.0 133…			3399	3234	3097	2559	2708	2559	1720	1794	1387	1795	1704	1581
78				200391 disaccharide	979271	204	200391	85:251.0 86:80.0 87:155.0 88:83.0 89:390.0 90:47.0 91:50.0 92:31.0 93:5.0 94:16.0 95:83.0 96:23.0 97:261.0 98:87.0 99:300.0 100:71.0 101:846.0 102:364.0 103:4213.0 104:392.0 105:178.0 107:5.0 108:3.0 109:135.0 110:43.0 111:155.0 112:63.0 113:317.0 114:69.0 115:328.0 116:387.0 117:1773.0 118:182.0 119:214.0 120:7.0 121:16.0 122:18.0 123:48.0 124:10.0 125:64.0 126:20.0 127:178.0 128:40.0 129:5127.0…			1207	1057	1460	3291	3586	3644	2060	2135	2095	1736	2138	1930
79				1-kestose	1118013	217	751313	85:125.0 88:83.0 89:194.0 97:55.0 99:215.0 101:789.0 103:9864.0 104:825.0 105:69.0 109:574.0 110:32.0 111:352.0 113:159.0 114:47.0 115:231.0 116:128.0 117:2227.0 125:20.0 128:53.0 129:8373.0 130:844.0 131:1073.0 132:70.0 133:2276.0 135:95.0 139:151.0 140:29.0 141:128.0 142:255.0 143:1555.0 144:91.0 145:114.0 146:32.0 147:10109.0 148:1479.0 149:1168.0 150:38.0 153:59.0 154:45.0 155:1065.0 156:52.0…			201	106	418	226	363	117	338	85	84	180	153	73
80				1-desoxypentitol	486861	231	393205	85:2699.0 86:404.0 87:3.0 88:3401.0 89:6351.0 90:880.0 91:381.0 92:159.0 93:332.0 94:304.0 95:894.0 96:208.0 97:1913.0 98:11899.0 99:3604.0 101:11816.0 102:1877.0 103:99465.0 104:9571.0 105:5296.0 106:476.0 107:560.0 108:489.0 109:503.0 110:603.0 111:828.0 112:980.0 113:16306.0 114:2068.0 115:9651.0 116:9085.0 117:204219.0 118:21826.0 119:9927.0 120:740.0 121:423.0 122:196.0 123:188.0 124:185.0 1…			274	240	236	3434	3308	3662	1643	1296	1444	243	500	301
81				1-deoxyerythritol	356844	117	225848	85:1366.0 86:1632.0 87:1854.0 88:3179.0 89:1649.0 90:219.0 91:391.0 92:300.0 93:700.0 94:90.0 98:484.0 99:1799.0 100:3009.0 101:9154.0 102:1087.0 103:13353.0 104:1156.0 105:965.0 107:21879.0 108:730.0 109:149.0 110:14609.0 111:380.0 112:173.0 113:575.0 114:298.0 115:2827.0 116:26172.0 117:73148.0 118:7901.0 119:3601.0 120:477.0 121:112.0 126:820.0 127:7825.0 129:6720.0 130:32725.0 131:7686.0 132:…			3430	3133	3771	22419	22692	22446	29892	29660	29982	1601	1851	1624
82				199177 carbohydrate	583891	205	199177	85:446.0 86:139.0 88:407.0 89:2950.0 90:295.0 91:451.0 92:260.0 93:142.0 94:17.0 95:119.0 96:52.0 97:40.0 98:105.0 99:361.0 100:182.0 101:1736.0 102:319.0 103:8591.0 104:839.0 105:630.0 106:80.0 107:43.0 108:30.0 110:34.0 111:67.0 112:13.0 113:471.0 114:63.0 115:1063.0 116:600.0 117:14730.0 118:1487.0 119:1200.0 120:90.0 121:27.0 123:1.0 124:10.0 125:61.0 126:16.0 127:313.0 128:113.0 129:4657.0 1…			115	291	790	899	541	733	680	380	533	177	385	196
83				1,5-anhydroglucitol	633243	191	202576	85:53.0 86:2.0 87:82.0 88:99.0 89:1153.0 90:69.0 91:32.0 92:6.0 93:4.0 94:5.0 95:1.0 97:26.0 99:93.0 101:459.0 102:67.0 103:2566.0 104:214.0 105:120.0 106:4.0 107:7.0 108:3.0 109:14.0 110:2.0 111:55.0 112:2.0 113:81.0 114:6.0 115:77.0 116:160.0 117:985.0 118:69.0 119:105.0 120:8.0 121:10.0 122:5.0 123:5.0 124:5.0 125:24.0 126:3.0 127:25.0 128:7.0 129:1383.0 130:160.0 131:505.0 132:49.0 133:968.0 …			710	286	565	3831	3653	3795	2219	2207	2475	2553	2688	2694
84				xanthurenic acid	796054	406	308406	85:26.0 86:499.0 93:462.0 94:188.0 95:339.0 96:60.0 98:58.0 99:405.0 100:1103.0 101:227.0 102:160.0 105:32.0 106:66.0 108:135.0 109:123.0 112:38.0 113:297.0 114:314.0 115:494.0 116:243.0 121:114.0 122:61.0 123:126.0 124:75.0 128:169.0 130:461.0 131:321.0 133:113.0 134:292.0 135:100.0 136:42.0 137:35.0 140:241.0 141:142.0 142:74.0 143:176.0 144:173.0 146:65.0 148:6.0 152:126.0 153:90.0 154:195.0 1…	C02470	5699	36	50	54	77	82	55	35	26	78	33	40	58
85				xanthosine	926947	325	280731	85:2752.0 86:492.0 87:2339.0 88:3289.0 89:8361.0 90:1650.0 91:111.0 92:252.0 93:35.0 94:408.0 95:91.0 96:1888.0 97:453.0 99:2847.0 100:459.0 101:8117.0 102:400.0 103:22439.0 104:1054.0 105:1218.0 106:27.0 107:4438.0 108:166.0 109:423.0 110:779.0 111:1944.0 112:7.0 113:1675.0 115:4458.0 116:3013.0 117:8823.0 118:487.0 119:1892.0 120:2.0 121:168.0 125:548.0 127:778.0 128:30.0 129:3827.0 130:622.0 1…	C01762	64959	83	65	77	57	79	57	66	28	67	78	83	42
86				xanthine	702391	353	203224	85:1361.0 86:1949.0 87:1097.0 88:295.0 89:217.0 90:23.0 91:133.0 92:37.0 93:220.0 94:161.0 95:474.0 96:313.0 97:308.0 98:1034.0 99:1344.0 100:9058.0 101:1448.0 102:790.0 103:1246.0 104:136.0 105:553.0 106:84.0 107:185.0 108:89.0 109:66.0 110:385.0 111:884.0 112:276.0 113:509.0 114:366.0 115:982.0 116:774.0 117:2321.0 118:354.0 119:362.0 120:43.0 121:60.0 122:89.0 123:151.0 124:264.0 125:445.0 126…	C00385	1188	63	55	40	110	212	51	51	34	46	54	72	48
87				vanillin	547580	223	309873	85:1182.0 86:348.0 87:208.0 89:1376.0 90:493.0 91:776.0 92:176.0 93:461.0 94:165.0 95:2212.0 96:51.0 97:838.0 98:845.0 102:113.0 105:1469.0 106:204.0 107:999.0 108:260.0 109:975.0 111:257.0 112:207.0 113:214.0 114:578.0 116:1863.0 117:30248.0 118:3005.0 119:1227.0 120:216.0 121:1071.0 122:302.0 123:293.0 124:37.0 127:54.0 129:11220.0 130:1727.0 131:5282.0 132:8903.0 133:1028.0 134:454.0 135:929.0…			61	84	74	90	295	70	80	53	64	63	67	42
88				vanillic acid	598898	297	199316	86:29.0 87:206.0 88:68.0 89:2564.0 90:677.0 91:1584.0 92:744.0 93:641.0 94:105.0 95:630.0 96:36.0 97:658.0 98:1416.0 99:215.0 100:235.0 103:1969.0 104:754.0 105:723.0 106:154.0 107:1134.0 108:196.0 109:810.0 110:60.0 111:428.0 112:391.0 114:7.0 115:766.0 117:14170.0 118:1802.0 119:1666.0 120:570.0 121:1277.0 122:542.0 123:400.0 124:65.0 125:253.0 126:4592.0 127:442.0 129:1500.0 131:464.0 132:41.0…	C06672	8468	547	730	655	848	962	806	839	534	648	436	646	552
89				uracil	385903	99	199600	85:620.0 86:348.0 87:342.0 88:79.0 89:29.0 90:36.0 91:255.0 92:148.0 93:33.0 94:13.0 95:48.0 96:142.0 97:65.0 98:244.0 99:6557.0 100:1563.0 101:564.0 102:105.0 103:114.0 104:19.0 105:169.0 106:54.0 107:48.0 108:25.0 109:255.0 110:29.0 111:91.0 112:40.0 113:1310.0 114:131.0 115:108.0 116:39.0 117:196.0 118:52.0 119:32.0 120:22.0 121:6.0 122:1.0 123:5.0 124:10.0 125:8.0 126:1397.0 127:190.0 128:66.…	C00106	1174	656	756	705	1956	1604	1919	3055	3126	3305	988	1185	862
90				tyramine	664065	174	211928	85:309.0 86:3708.0 87:558.0 88:125.0 89:413.0 90:121.0 91:195.0 92:5.0 94:4.0 95:26.0 96:1.0 97:11.0 98:15.0 99:76.0 100:1633.0 101:282.0 102:254.0 103:481.0 104:63.0 105:96.0 106:14.0 107:13.0 109:14.0 111:40.0 113:53.0 114:35.0 115:51.0 116:201.0 117:548.0 118:60.0 119:67.0 120:8.0 121:35.0 123:7.0 125:21.0 127:24.0 129:196.0 130:278.0 131:397.0 132:76.0 133:309.0 134:19.0 135:100.0 137:23.0 13…	C00483	5610	1532	1686	1517	5353	5427	5629	4361	3943	3921	254	975	978
91				tryptophan	779148	202	809206	85:126.0 86:511.0 87:582.0 88:128.0 89:331.0 90:186.0 92:71.0 100:5117.0 101:2547.0 102:2252.0 103:1581.0 104:212.0 105:594.0 113:119.0 114:233.0 115:1051.0 116:540.0 118:294.0 119:196.0 120:204.0 127:189.0 128:603.0 129:3506.0 130:3737.0 131:961.0 132:2273.0 133:1036.0 134:358.0 135:200.0 136:65.0 137:58.0 138:57.0 140:46.0 141:169.0 142:270.0 143:361.0 144:618.0 145:1260.0 146:571.0 147:4537.0 …			33	47	106	614	469	302	250	44	315	32	80	80
92				tocopherol alpha	1067178	237	199211	85:104.0 87:137.0 88:41.0 89:11.0 90:4.0 91:148.0 93:40.0 95:122.0 96:126.0 97:86.0 98:19.0 99:27.0 100:8.0 101:6.0 103:9.0 104:17.0 105:75.0 106:13.0 107:39.0 109:47.0 110:20.0 111:25.0 112:5.0 114:8.0 115:35.0 116:21.0 117:59.0 118:15.0 119:154.0 120:35.0 121:42.0 122:7.0 123:14.0 124:4.0 126:14.0 127:7.0 128:13.0 129:25.0 130:6.0 131:21.0 133:40.0 134:41.0 135:111.0 136:12.0 137:18.0 139:9.0 1…	C02477	14985	49	83	48	71	73	103	58	47	64	59	49	58
93				thymidine	349037	169	232714	85:7153.0 86:8926.0 87:3708.0 88:7362.0 89:6024.0 90:1590.0 91:699.0 93:2018.0 94:591.0 95:943.0 96:1105.0 97:2087.0 98:3001.0 100:4997.0 101:31665.0 102:1353.0 103:33604.0 104:2675.0 105:1992.0 107:16658.0 108:1690.0 109:1424.0 110:3042.0 111:12665.0 112:2100.0 113:17767.0 114:4317.0 115:8947.0 116:403.0 117:412.0 119:456.0 120:12.0 121:54.0 122:51.0 124:1079.0 125:5900.0 126:4009.0 129:10289.0 …	C00214	5789	397	532	420	3491	3538	3685	2372	2296	2277	862	1202	1021
94				syringic acid	654282	327	214404	85:43.0 87:43.0 88:44.0 89:1614.0 90:366.0 91:880.0 92:198.0 93:520.0 94:113.0 95:384.0 96:737.0 97:151.0 98:393.0 99:245.0 100:11.0 101:29.0 102:73.0 104:292.0 105:596.0 106:226.0 107:361.0 108:151.0 109:557.0 110:52.0 111:241.0 112:117.0 113:215.0 114:25.0 115:49.0 116:38.0 117:6.0 118:70.0 119:506.0 120:178.0 121:278.0 122:319.0 123:279.0 124:149.0 125:101.0 126:98.0 127:275.0 128:27.0 132:23.…	C10833	10742	1225	1248	1127	1664	1620	1212	939	446	804	792	904	762
95				spermidine 2	792258	144	200990	85:33.0 86:762.0 87:71.0 88:28.0 90:4.0 91:101.0 92:122.0 93:18.0 97:2.0 98:29.0 99:32.0 100:377.0 101:64.0 102:91.0 103:43.0 107:9.0 108:2.0 110:5.0 112:18.0 113:2.0 114:68.0 115:108.0 116:743.0 117:76.0 118:24.0 124:3.0 125:5.0 126:35.0 128:68.0 129:71.0 130:148.0 131:32.0 132:3.0 134:20.0 136:4.0 140:22.0 141:9.0 142:104.0 143:22.0 144:693.0 145:73.0 146:74.0 147:311.0 148:51.0 149:6.0 151:1.0…	C00315	1102	36	83	56	230	799	398	172	54	120	62	62	44
96				shikimic acid	610432	204	323686	88:209.0 92:35.0 93:61.0 96:77.0 99:32.0 101:259.0 102:137.0 103:109.0 106:148.0 107:2.0 109:5.0 110:20.0 111:58.0 123:24.0 125:37.0 126:398.0 129:534.0 130:213.0 131:63.0 133:719.0 134:204.0 141:125.0 143:199.0 147:2825.0 148:358.0 149:5.0 151:16.0 152:29.0 155:28.0 157:65.0 167:77.0 169:44.0 177:53.0 179:2.0 180:12.0 181:40.0 182:30.0 184:41.0 189:450.0 191:329.0 193:80.0 194:14.0 195:26.0 196:…			68286	68341	68325	80536	80581	80561	20258	20213	20245	16663	16608	16604
97				pyrogallol	494984	239	214434	85:8.0 86:1.0 87:13.0 89:166.0 91:461.0 92:98.0 93:979.0 94:63.0 95:164.0 96:76.0 97:49.0 98:35.0 99:31.0 100:53.0 102:17.0 103:480.0 104:65.0 105:258.0 107:88.0 108:32.0 109:115.0 111:41.0 112:154.0 113:22.0 114:1.0 115:191.0 116:17.0 117:106.0 118:4.0 119:743.0 120:100.0 121:145.0 122:32.0 123:38.0 124:25.0 125:27.0 127:27.0 128:49.0 131:252.0 132:7.0 133:2444.0 134:356.0 135:295.0 136:65.0 137…	C01108	1057	28	48	82	88	123	73	71	65	105	50	81	42
98				pyrazine 2,5-dihydroxy	396061	241	203238	85:1007.0 86:1103.0 87:107.0 88:47.0 89:23.0 90:12.0 91:198.0 92:179.0 93:110.0 95:19.0 96:54.0 97:524.0 98:714.0 99:495.0 100:918.0 101:208.0 102:6.0 103:528.0 104:8.0 105:43.0 106:5.0 107:79.0 108:58.0 109:49.0 110:114.0 111:358.0 112:140.0 113:1794.0 114:526.0 115:273.0 116:85.0 117:19.0 120:2.0 123:5.0 124:33.0 125:89.0 126:127.0 127:155.0 128:339.0 129:162.0 130:138.0 131:48.0 132:112.0 133:…	n/a	23368901	52	67	65	111	178	43	104	53	56	23	53	39
99				putrescine	587728	174	206261	85:331.0 86:6063.0 87:737.0 88:266.0 91:114.0 92:10.0 96:18.0 97:51.0 98:192.0 99:771.0 100:3165.0 101:468.0 102:380.0 103:12.0 104:6.0 108:36.0 110:182.0 112:301.0 113:191.0 114:575.0 115:250.0 116:533.0 117:427.0 118:95.0 120:11.0 123:8.0 124:44.0 126:749.0 127:139.0 128:358.0 129:81.0 130:1589.0 131:683.0 132:333.0 134:2.0 136:11.0 138:12.0 139:45.0 140:199.0 141:41.0 142:672.0 143:83.0 144:19…	C00134	1045	2231	2080	2063	6126	6091	6172	2557	2991	2595	1195	1252	1197
100				pipecolic acid	404019	156	554311	85:114.0 86:138.0 98:64.0 99:95.0 100:230.0 102:42.0 110:37.0 112:22.0 114:5.0 126:40.0 127:158.0 128:86.0 130:98.0 131:136.0 133:42.0 134:71.0 141:1037.0 142:66.0 147:532.0 154:41.0 155:55.0 156:4838.0 157:607.0 158:120.0 184:65.0 202:26.0 230:145.0 231:1.0 232:8.0 375:5.0			2273	2274	2257	53416	53456	53441	28857	28895	28866	9712	9719	9721
101				p-hydroquinone	422925	239	238962	86:127.0 88:168.0 91:47.0 92:63.0 93:87.0 95:163.0 97:105.0 98:94.0 102:54.0 103:279.0 105:268.0 106:52.0 107:270.0 108:86.0 109:20.0 110:48.0 111:11.0 112:371.0 117:32.0 118:23.0 119:102.0 120:23.0 121:21.0 122:10.0 123:20.0 125:8.0 126:43.0 130:113.0 131:23.0 133:30.0 134:242.0 135:177.0 136:167.0 137:88.0 138:16.0 141:11.0 146:34.0 148:259.0 149:4.0 151:33.0 153:13.0 157:1.0 160:1.0 161:29.0 1…	C00530	785	71	159	155	136	366	160	142	81	304	137	99	62
102				phthalic acid	567311	147	213352	85:417.0 86:228.0 87:271.0 88:133.0 89:1171.0 90:450.0 91:2732.0 92:441.0 93:1781.0 94:97.0 95:1112.0 96:70.0 97:819.0 98:48.0 99:69.0 101:83.0 102:108.0 103:1117.0 104:1188.0 105:2546.0 106:489.0 107:150.0 108:15.0 109:393.0 110:107.0 111:298.0 113:39.0 114:5.0 115:549.0 116:305.0 117:1729.0 118:341.0 119:2410.0 120:262.0 121:687.0 122:95.0 123:186.0 126:358.0 127:76.0 129:732.0 130:36.0 131:864…	C01606	1017	1215	970	962	3355	3202	3075	2633	2451	2566	1287	1430	1723
103				phenylethylamine	510136	174	213185	85:15181.0 86:3852.0 87:1960.0 88:3070.0 89:1185.0 90:399.0 92:239.0 93:655.0 94:358.0 95:506.0 96:875.0 97:16609.0 98:51479.0 99:39133.0 100:11464.0 101:2416.0 102:20212.0 103:6316.0 104:2958.0 105:730.0 106:226.0 107:185.0 108:149.0 109:153.0 110:203.0 111:510.0 112:1875.0 113:3965.0 114:59987.0 115:17673.0 116:5420.0 117:3472.0 118:798.0 119:501.0 120:99.0 121:99.0 122:209.0 123:248.0 124:146.…			54	55	52	253	88	108	93	53	228	57	70	304
104				phenylacetic acid	367615	164	466784	85:750.0 86:195.0 87:59.0 89:2515.0 90:2834.0 91:6205.0 92:542.0 93:7.0 97:44.0 98:26.0 100:29.0 101:195.0 103:87.0 106:117.0 107:84.0 108:72.0 110:101.0 113:68.0 116:26.0 117:209.0 118:809.0 119:158.0 120:18.0 121:180.0 129:74.0 133:108.0 134:164.0 135:173.0 136:200.0 137:1103.0 138:164.0 140:45.0 142:13.0 144:48.0 149:51.0 160:13.0 164:2948.0 165:1045.0 166:252.0 167:2.0 175:428.0 176:116.0 180…	C07086	999	34	67	65	93	52	65	49	58	42	75	48	40
105				parabanic acid	464937	100	223933	86:760.0 87:65.0 88:87.0 94:213.0 96:4.0 97:435.0 98:399.0 100:7361.0 101:231.0 102:286.0 109:28.0 110:248.0 114:5.0 116:43.0 118:15.0 124:580.0 129:38.0 132:97.0 134:286.0 140:653.0 143:31.0 144:8.0 146:18.0 147:520.0 153:15.0 157:6.0 158:254.0 159:29.0 160:33.0 167:4.0 169:57.0 171:134.0 172:686.0 173:72.0 174:808.0 175:71.0 176:4.0 184:644.0 187:607.0 188:272.0 190:21.0 191:112.0 199:122.0 202…	C00802	67126	121	217	380	436	570	507	354	315	364	210	214	214
106				oxamic acid	339117	190	303091	85:487.0 86:264.0 87:171.0 88:662.0 89:241.0 90:23.0 92:335.0 93:90.0 95:55.0 96:352.0 98:89.0 99:1070.0 100:1274.0 101:137.0 102:589.0 103:1238.0 104:77.0 105:2005.0 107:1476.0 108:206.0 109:558.0 110:421.0 111:75.0 112:3.0 113:377.0 114:127.0 115:144.0 116:3932.0 117:5177.0 118:1171.0 119:314.0 120:46.0 121:139.0 124:176.0 129:736.0 130:2363.0 131:1465.0 132:313.0 133:335.0 134:2305.0 135:1013.…			133	99	104	104	163	116	119	85	94	45	122	32
107				orotic acid	586943	254	219029	85:32.0 86:166.0 87:35.0 91:104.0 92:17.0 93:29.0 95:37.0 96:14.0 97:52.0 99:118.0 100:1124.0 102:170.0 103:3.0 104:3.0 107:64.0 108:54.0 110:22.0 111:55.0 112:54.0 116:45.0 117:5.0 122:14.0 124:16.0 126:40.0 127:65.0 131:303.0 132:11.0 133:244.0 134:81.0 137:12.0 138:7.0 140:48.0 144:23.0 147:618.0 148:78.0 149:37.0 154:156.0 156:18.0 158:13.0 159:33.0 160:14.0 166:27.0 167:20.0 172:9.0 173:11.0…	C00295	967	312	665	706	1301	1616	1517	862	502	712	410	444	558
108				nicotinamide	468004	179	220004	86:106.0 88:53.0 89:114.0 90:28.0 92:96.0 93:125.0 94:498.0 95:160.0 96:542.0 97:73.0 98:56.0 99:34.0 100:263.0 101:2.0 104:881.0 105:1494.0 106:168.0 107:69.0 108:465.0 109:182.0 110:582.0 112:23.0 113:13.0 114:60.0 115:56.0 116:14.0 118:31.0 119:53.0 120:33.0 121:48.0 122:81.0 123:26.0 124:32.0 130:97.0 134:90.0 136:2440.0 137:273.0 138:51.0 143:280.0 144:68.0 145:8.0 150:18.0 151:104.0 152:47.…	C00153	936	63	48	58	88	74	36	45	76	27	33	33	60
109				isonicotinic acid	367299	180	542755	87:15.0 90:93.0 93:9.0 94:12.0 99:2.0 100:112.0 105:66.0 106:2167.0 107:168.0 108:97.0 109:109.0 110:278.0 111:24.0 124:55.0 127:199.0 134:346.0 136:2307.0 137:335.0 138:82.0 141:2.0 153:4.0 160:24.0 174:6.0 180:2614.0 181:320.0 182:83.0 184:207.0 185:68.0 195:62.0 196:4.0 234:5.0 245:17.0 251:5.0 264:10.0 321:1.0 377:16.0 379:4.0 390:15.0 397:1.0 411:1.0 424:3.0 442:1.0 443:3.0 459:3.0 475:11.0 …	C07446	5922	528	595	721	2929	2996	2924	1554	1635	1763	232	632	511
110				inosine	896340	230	410820	85:1603.0 86:446.0 88:162.0 89:1905.0 90:185.0 93:1651.0 98:1136.0 99:988.0 100:341.0 101:1964.0 102:413.0 103:12909.0 104:1349.0 105:1060.0 108:217.0 109:108.0 110:947.0 111:564.0 112:507.0 113:1487.0 114:582.0 115:905.0 116:1771.0 117:2297.0 118:442.0 120:196.0 122:130.0 123:793.0 124:198.0 125:477.0 126:647.0 129:2997.0 131:3590.0 132:824.0 133:3985.0 134:341.0 135:720.0 136:316.0 137:239.0 13…	C00294	6021	47	128	216	75	77	136	92	52	63	83	130	44
111				gentisic acid	601226	355	295199	87:4.0 89:125.0 91:172.0 93:39.0 95:1.0 99:51.0 100:87.0 104:96.0 105:505.0 107:83.0 109:201.0 110:149.0 111:2.0 113:2.0 114:2.0 115:144.0 116:7.0 117:8.0 118:3.0 119:188.0 120:1.0 121:19.0 125:1.0 128:1.0 129:264.0 130:349.0 131:417.0 132:7.0 133:815.0 134:26.0 135:228.0 137:180.0 142:68.0 143:166.0 145:6.0 146:205.0 149:1323.0 150:232.0 151:1.0 153:271.0 155:1.0 157:9.0 159:5.0 160:1.0 161:80.0…	C00628	3469	62	92	73	83	61	68	53	38	65	56	63	38
112				ferulic acid	733320	338	199329	85:1408.0 86:226.0 87:270.0 88:1007.0 89:3822.0 90:501.0 91:2718.0 92:1357.0 93:1037.0 94:90.0 95:503.0 96:205.0 97:149.0 98:20.0 99:577.0 100:106.0 101:608.0 102:1173.0 103:1635.0 104:328.0 105:679.0 106:88.0 107:194.0 108:112.0 109:428.0 110:49.0 111:232.0 112:30.0 113:325.0 114:83.0 115:1469.0 116:715.0 117:1783.0 118:650.0 119:650.0 120:131.0 121:166.0 122:199.0 123:70.0 124:63.0 125:246.0 12…	C01494	445858	53	76	101	155	553	175	300	91	119	120	115	86
113				dihydrosphingosine	873228	204	445065	85:638.0 86:262.0 87:370.0 88:220.0 89:525.0 90:32.0 91:59.0 93:77.0 95:299.0 96:205.0 97:500.0 98:61.0 99:33.0 100:2690.0 101:990.0 102:3171.0 103:1378.0 104:239.0 105:27.0 107:5.0 109:150.0 110:74.0 111:89.0 112:10.0 113:292.0 114:962.0 115:1290.0 116:1496.0 117:197.0 118:21.0 124:54.0 126:75.0 128:838.0 129:1190.0 130:424.0 131:1150.0 132:1615.0 133:513.0 134:130.0 140:22.0 141:115.0 142:324.0…	C00836	91486	81	276	399	1495	1217	1374	781	357	462	93	213	210
114				dihydroabietic acid	849610	239	226283	86:271.0 89:73.0 91:403.0 95:109.0 97:23.0 98:55.0 99:41.0 100:408.0 103:737.0 107:1.0 108:11.0 109:134.0 112:22.0 114:184.0 115:298.0 116:1260.0 117:587.0 119:51.0 121:143.0 127:115.0 128:1396.0 129:890.0 131:935.0 132:40.0 136:12.0 139:4.0 140:31.0 141:322.0 142:261.0 143:573.0 144:1248.0 145:76.0 146:97.0 148:583.0 153:157.0 154:89.0 155:282.0 156:59.0 157:86.0 158:125.0 159:195.0 160:88.0 166…	n/a	227277	100	101	38	109	343	147	216	106	72	162	105	69
115				cytosin	488774	254	233085	85:15686.0 86:17093.0 87:354648.0 88:1057.0 90:394.0 91:6254.0 92:3356.0 93:8191.0 94:12027.0 95:22927.0 96:18057.0 97:23768.0 98:201370.0 99:32468.0 100:96901.0 101:8654.0 102:4256.0 103:1984.0 104:346.0 105:481.0 106:3177.0 107:19655.0 108:9765.0 109:11240.0 110:18618.0 111:7339.0 112:9486.0 113:19127.0 114:728.0 115:7292.0 116:12618.0 118:19.0 119:81.0 120:2457.0 121:1007.0 122:1653.0 123:9021…	C00380	597	55	65	177	559	690	492	312	376	632	64	151	67
116				cytidine	935139	223	284641	90:44.0 93:113.0 95:76.0 98:789.0 99:663.0 100:1289.0 101:545.0 102:113.0 103:1687.0 111:154.0 112:23.0 113:332.0 114:178.0 115:268.0 116:474.0 117:215.0 122:48.0 123:1.0 124:118.0 125:231.0 126:111.0 128:197.0 129:1082.0 132:201.0 133:447.0 134:444.0 139:38.0 140:167.0 141:230.0 143:463.0 144:88.0 147:2504.0 150:76.0 151:119.0 152:162.0 153:279.0 154:51.0 157:104.0 158:91.0 164:150.0 166:187.0 1…	C00475	6175	51	117	79	96	360	84	143	44	69	56	54	105
117				coniferin	1024041	169	208669	85:149.0 86:7.0 87:77.0 88:63.0 89:349.0 90:28.0 91:237.0 92:11.0 93:18.0 95:20.0 97:11.0 99:60.0 100:3.0 101:326.0 102:50.0 103:1963.0 104:203.0 105:196.0 106:1.0 107:4.0 108:2.0 109:101.0 110:6.0 111:44.0 113:90.0 114:1.0 115:295.0 116:195.0 117:682.0 118:56.0 119:385.0 120:8.0 127:55.0 128:9.0 129:1697.0 130:208.0 131:716.0 132:121.0 133:588.0 134:56.0 135:89.0 139:10.0 141:17.0 142:11.0 143:2…	C00761	5280372	63	50	161	1024	1281	1268	106	235	454	186	436	567
118				cis-caffeic acid	688017	219	205116	86:9.0 87:10.0 88:7.0 89:32.0 90:4.0 92:51.0 93:6.0 94:2.0 95:4.0 97:7.0 98:1.0 102:11.0 103:11.0 104:6.0 105:20.0 106:12.0 107:8.0 109:12.0 110:56.0 114:1.0 115:62.0 116:3.0 117:86.0 119:27.0 120:10.0 121:7.0 124:1.0 125:2.0 126:4.0 127:16.0 129:16.0 130:46.0 131:11.0 132:4.0 133:43.0 135:50.0 136:1.0 137:24.0 139:1.0 140:4.0 141:7.0 143:11.0 145:6.0 147:44.0 149:56.0 150:7.0 152:1.0 154:1.0 155…	C01481	1549111	1158	1126	1207	1713	1848	1706	810	547	749	161	385	340
119				chlorogenic acid	1051689	345	200513	85:97.0 86:18.0 87:41.0 88:37.0 89:117.0 90:11.0 91:229.0 92:15.0 93:222.0 94:35.0 95:127.0 96:103.0 97:24.0 98:6.0 99:112.0 100:2.0 101:278.0 102:84.0 103:698.0 104:48.0 105:221.0 106:25.0 107:27.0 109:45.0 111:74.0 112:17.0 113:71.0 114:10.0 115:384.0 116:119.0 117:378.0 118:10.0 119:201.0 120:14.0 121:79.0 122:3.0 123:49.0 124:4.0 125:30.0 126:8.0 127:72.0 128:49.0 129:791.0 130:79.0 131:553.0…	C00852	1794427	48	64	76	57	42	64	176	105	264	62	79	93
120				arbutin	892941	254	310207	85:34358.0 86:5286.0 87:21924.0 88:6867.0 89:74444.0 90:12621.0 91:44825.0 92:7538.0 93:11028.0 94:4538.0 95:21021.0 96:10287.0 97:25142.0 98:12296.0 99:29693.0 100:5338.0 101:82543.0 102:16335.0 103:571975.0 104:58297.0 105:52372.0 106:5347.0 107:15975.0 108:4957.0 109:60588.0 110:17169.0 111:31871.0 112:21671.0 113:36150.0 114:7223.0 115:34522.0 116:38419.0 117:271580.0 118:28252.0 119:37497.0 …			872	826	928	476	636	855	399	244	400	258	301	306
121				6-hydroxynicotinic acid	510620	268	272287	92:73.0 93:52.0 95:13.0 98:122.0 99:71.0 100:23.0 105:87.0 107:547.0 108:18.0 109:216.0 110:694.0 117:515.0 118:87.0 120:90.0 122:46.0 123:37.0 124:36.0 128:186.0 130:1806.0 131:339.0 132:291.0 134:1555.0 136:194.0 140:13.0 146:92.0 148:554.0 150:115.0 152:150.0 158:96.0 174:61.0 176:12.0 178:23.0 180:7.0 181:35.0 182:84.0 184:179.0 194:315.0 195:60.0 196:208.0 197:22.0 199:127.0 210:15.0 224:570…	C01020	72924	56	58	51	34	64	50	56	47	51	44	33	45
122				5-methylcytosine	498150	254	308445	85:3665.0 86:3636.0 87:2923.0 88:930.0 89:4465.0 90:421.0 93:5.0 94:108.0 95:1278.0 96:3155.0 97:1046.0 98:1078.0 99:934.0 100:7263.0 101:1283.0 103:3332.0 104:410.0 106:128.0 107:226.0 108:155.0 109:463.0 110:563.0 111:991.0 112:8801.0 113:4806.0 114:223.0 115:1726.0 116:1742.0 117:1533.0 118:481.0 119:474.0 120:1242.0 121:212.0 122:86.0 123:323.0 124:197.0 125:235.0 126:987.0 127:330.0 128:784.…	C02376	65040	59	79	64	320	407	202	180	180	331	71	51	32
123				5'-deoxy-5'-methylthioadenosine	967207	188	644946	92:130.0 93:119.0 98:74.0 100:493.0 102:68.0 111:598.0 115:551.0 121:157.0 123:87.0 124:60.0 129:795.0 133:474.0 136:168.0 142:540.0 143:484.0 145:141.0 148:551.0 150:342.0 151:150.0 153:16.0 154:34.0 162:361.0 164:196.0 165:602.0 166:223.0 167:327.0 169:2983.0 170:424.0 171:139.0 173:375.0 174:122.0 175:4899.0 176:796.0 177:454.0 178:167.0 179:213.0 180:330.0 182:142.0 186:69.0 188:6210.0 189:14…			55	79	42	118	140	177	80	88	96	70	57	42
124				4-hydroxyquinoline-2-carboxylic acid	726417	318	703190	85:15.0 86:51.0 87:7.0 88:43.0 89:61.0 91:20.0 92:30.0 93:1.0 94:3.0 95:1.0 96:1.0 97:2.0 98:1.0 99:47.0 100:195.0 101:236.0 102:7.0 103:74.0 105:203.0 108:30.0 109:1.0 110:50.0 111:1.0 112:1.0 113:25.0 114:104.0 115:624.0 116:243.0 117:704.0 118:90.0 119:43.0 121:1.0 122:150.0 124:21.0 126:1.0 127:98.0 128:24.0 129:1864.0 130:264.0 131:65.0 132:6.0 133:70.0 134:6.0 135:2.0 136:4.0 138:3.0 139:4.…			5450	5573	5676	2527	2858	2534	497	410	423	614	903	711
125				4-hydroxyphenylacetic acid	541685	296	308448	85:1982.0 87:1171.0 88:824.0 89:16207.0 90:6843.0 91:5836.0 92:714.0 93:1458.0 94:15.0 95:530.0 96:870.0 97:1727.0 101:376.0 103:3051.0 104:3307.0 105:6659.0 106:770.0 107:2665.0 109:891.0 110:3570.0 111:967.0 112:203.0 113:1733.0 115:560.0 117:7113.0 118:1656.0 119:1157.0 121:1880.0 122:446.0 123:759.0 124:137.0 125:231.0 126:407.0 127:238.0 128:111.0 131:2788.0 133:12974.0 134:2841.0 135:8060.0…	C00642	127	44	22	83	52	56	49	72	49	36	64	47	29
126				4-hydroxymandelic acid	601014	267	293697	85:403.0 87:18.0 89:96.0 90:24.0 91:856.0 92:43.0 93:274.0 94:75.0 95:704.0 97:137.0 99:643.0 100:543.0 101:532.0 104:43.0 105:406.0 106:68.0 107:152.0 110:390.0 111:23.0 113:99.0 116:13.0 117:292.0 119:117.0 120:36.0 121:221.0 122:201.0 123:472.0 129:1267.0 131:998.0 132:68.0 133:415.0 134:144.0 135:380.0 137:63.0 140:24.0 141:77.0 142:152.0 143:1135.0 144:120.0 147:5586.0 148:821.0 149:1733.0 1…	C05343	440639	131	286	210	146	249	478	354	316	671	280	551	318
127				4-hydroxycinnamic acid	674632	219	199233	85:39.0 86:7.0 87:928.0 88:121.0 89:213.0 90:82.0 91:166.0 92:216.0 93:68.0 95:102.0 97:92.0 98:28.0 99:16.0 100:2.0 101:233.0 102:155.0 103:60.0 105:77.0 106:10.0 107:43.0 109:24.0 110:6.0 111:1.0 112:2.0 114:4.0 115:337.0 116:118.0 117:1597.0 118:183.0 119:102.0 120:8.0 121:18.0 123:9.0 124:2.0 125:9.0 127:2.0 128:3.0 129:630.0 130:117.0 131:284.0 132:427.0 133:56.0 134:9.0 135:123.0 136:2.0 13…	C00811	637542	5496	5429	5605	2271	2114	2338	2702	2473	2615	2792	2822	2669
128				4-hydroxybenzoate	538420	223	205107	85:207.0 86:37.0 87:116.0 88:17.0 89:645.0 90:199.0 91:799.0 92:454.0 93:259.0 94:11.0 95:106.0 96:57.0 97:57.0 98:7.0 99:14.0 100:5.0 101:13.0 102:14.0 103:231.0 104:259.0 105:265.0 106:53.0 107:127.0 108:9.0 109:49.0 110:15.0 111:49.0 112:9.0 114:3.0 115:61.0 116:9.0 117:51.0 118:65.0 119:131.0 120:76.0 121:166.0 122:92.0 123:52.0 124:9.0 125:7.0 126:903.0 127:112.0 128:1.0 129:6.0 130:14.0 131…	C00156	105001	715	639	876	1081	1228	1393	619	499	779	673	754	446
129				4-hydroxybenzaldehyde	475053	223	299713	85:84.0 86:141.0 88:48.0 89:822.0 90:460.0 91:1606.0 92:304.0 93:110.0 94:22.0 95:111.0 98:1134.0 99:22.0 101:93.0 102:409.0 103:106.0 104:212.0 106:333.0 107:435.0 108:43.0 109:215.0 110:19.0 111:582.0 112:46.0 116:250.0 118:209.0 120:523.0 121:526.0 122:77.0 123:84.0 134:280.0 135:1745.0 136:412.0 137:45.0 138:25.0 139:3.0 141:177.0 143:165.0 144:125.0 146:297.0 149:455.0 150:1423.0 151:535.0 1…	C00633	126	160	149	123	142	194	159	25	32	81	106	83	76
130				3-hydroxypyridine	277690	152	228707	92:741.0 93:39.0 94:130.0 95:143.0 101:112.0 102:47.0 106:16.0 107:533.0 109:308.0 110:999.0 112:133.0 113:7.0 116:125.0 117:546.0 122:998.0 125:325.0 130:59.0 135:60.0 136:130.0 139:528.0 140:331.0 141:48.0 143:198.0 145:10.0 146:82.0 147:3995.0 149:748.0 150:2705.0 151:289.0 152:16239.0 153:2312.0 154:1579.0 156:6489.0 157:477.0 158:35.0 167:4468.0 168:702.0 169:196.0 170:2538.0 171:1835.0 172:…	n/a	7971	55	44	86	205	280	217	153	85	186	38	68	48
131				3-hydroxybenzoic acid	507163	267	309727	85:1638.0 86:161.0 87:461.0 88:30.0 89:6291.0 90:1389.0 91:11326.0 92:3064.0 93:1500.0 95:1258.0 96:606.0 97:4413.0 98:829.0 99:141.0 100:9.0 101:1998.0 102:150.0 103:5524.0 104:1945.0 105:2974.0 106:533.0 107:1328.0 108:54.0 109:550.0 111:2914.0 112:1007.0 113:310.0 114:76.0 115:1163.0 116:460.0 117:1107.0 118:691.0 119:1664.0 120:792.0 121:1794.0 122:1115.0 123:529.0 124:49.0 125:370.0 126:6737…			50	66	45	54	32	50	92	59	64	55	78	36
132				3,6-dihydro-3,6-dimethyl-2,5-bishydroxypyrazine	389647	271	270082	85:115.0 86:379.0 87:2196.0 98:719.0 99:350.0 100:2285.0 101:728.0 102:51.0 103:520.0 105:2.0 107:446.0 109:48.0 112:2.0 113:171.0 114:428.0 115:564.0 116:65.0 118:118.0 120:2.0 127:604.0 128:898.0 129:1670.0 130:1622.0 131:239.0 139:22.0 142:304.0 143:1137.0 144:159.0 146:229.0 149:13.0 152:26.0 154:28.0 155:131.0 156:915.0 157:46.0 158:12.0 159:71.0 161:21.0 170:403.0 171:497.0 172:430.0 173:71…	n/a	n/a	70	41	47	25	66	60	68	36	28	81	28	43
133				3,4-dihydroxybenzoic acid	621777	193	210399	89:62.0 91:5.0 92:17.0 93:29.0 95:2.0 96:5.0 102:4.0 103:13.0 104:6.0 105:30.0 106:3.0 107:23.0 109:19.0 110:1.0 111:3.0 117:3.0 119:16.0 121:6.0 123:11.0 126:6.0 127:20.0 131:12.0 132:1.0 133:44.0 134:9.0 135:13.0 136:2.0 137:124.0 138:6.0 143:1.0 146:1.0 147:111.0 148:13.0 149:15.0 151:6.0 153:1.0 156:2.0 158:1.0 163:14.0 164:5.0 165:135.0 166:12.0 167:5.0 174:1.0 175:1.0 178:1.0 179:23.0 180:6…	C00230	77547	778	755	798	591	699	767	832	864	814	477	577	538
134				2-phenylpropanol	319992	193	212666	85:59.0 86:5.0 89:1243.0 90:122.0 91:1163.0 92:27.0 97:65.0 99:35.0 100:52.0 102:27.0 103:183.0 104:26.0 105:173.0 112:85.0 115:220.0 117:128.0 118:71.0 119:219.0 121:14.0 123:26.0 128:29.0 130:64.0 131:41.0 135:54.0 139:72.0 142:71.0 143:48.0 146:16.0 147:53.0 154:36.0 156:167.0 160:44.0 177:23.0 178:1.0 186:173.0 193:2579.0 194:384.0 195:78.0 217:63.0 240:4.0 277:2.0 308:2.0 346:5.0 365:1.0 372…	n/a	447661	541	548	364	371	549	215	580	300	205	278	346	364
135				2'-deoxyguanosine	960467	280	227596	85:244.0 88:275.0 89:601.0 90:64.0 92:70.0 94:100.0 95:118.0 99:313.0 100:26.0 101:2215.0 103:5141.0 104:347.0 105:171.0 111:525.0 113:382.0 114:51.0 115:231.0 116:488.0 117:1564.0 119:116.0 121:10.0 123:36.0 124:42.0 125:108.0 128:113.0 129:1669.0 130:63.0 131:566.0 132:116.0 133:2130.0 134:410.0 138:75.0 139:221.0 140:12.0 141:205.0 143:443.0 145:602.0 147:2410.0 148:616.0 149:560.0 155:1282.0 …	C00330	187790	158	269	485	1593	1567	1645	1918	1650	2033	134	217	87
136				2-deoxyadenosine	916889	192	233094	85:3789.0 86:1060.0 87:571.0 88:27.0 89:1379.0 90:10.0 92:71.0 93:67.0 94:279.0 95:685.0 96:202.0 98:730.0 99:4063.0 100:1208.0 101:6749.0 102:507.0 103:31072.0 104:2736.0 105:1263.0 107:499.0 108:778.0 109:723.0 110:1323.0 111:4476.0 112:556.0 113:2250.0 114:361.0 115:1745.0 116:717.0 117:6252.0 118:649.0 119:749.0 122:424.0 123:420.0 124:336.0 125:766.0 127:862.0 128:303.0 129:2959.0 130:211.0 …	C00559	13730	33166	33222	33614	6531	6410	6836	3199	3263	3813	3910	3933	4125
137				2-(4-hydroxyphenyl)ethanol	510589	179	225872	87:313.0 88:794.0 89:993.0 90:456.0 91:2008.0 92:49.0 93:601.0 95:578.0 97:18.0 98:250.0 99:178.0 101:806.0 103:6221.0 104:871.0 105:623.0 108:163.0 109:167.0 110:498.0 111:3.0 114:25.0 115:506.0 116:410.0 118:179.0 119:204.0 120:110.0 121:357.0 122:53.0 123:133.0 124:50.0 126:925.0 127:13.0 128:11.0 129:583.0 130:1320.0 132:48.0 133:735.0 134:1765.0 135:1475.0 136:203.0 137:60.0 139:9.0 142:88.0…	C06044	10393	42	102	119	120	391	107	111	27	122	80	149	68
138				2,3-dihydroxypyridine	373682	240	309792	85:180.0 86:185.0 87:229.0 88:42.0 89:973.0 90:193.0 91:1416.0 92:5442.0 93:974.0 94:475.0 95:746.0 96:2059.0 97:88.0 98:196.0 99:15.0 100:592.0 101:159.0 102:2950.0 103:4665.0 104:462.0 105:1209.0 106:1259.0 107:2237.0 108:2079.0 109:201.0 112:209.0 114:2441.0 115:756.0 117:9516.0 118:1078.0 119:571.0 120:73.0 121:163.0 122:1763.0 123:74.0 124:169.0 125:27.0 127:1524.0 128:19.0 129:279.0 130:209…			51	69	57	60	63	48	63	41	57	52	44	80
139				2,3-dihydroxybenzoic acid	586966	355	236736	85:274.0 86:1264.0 88:206.0 89:104.0 91:237.0 92:42.0 93:171.0 100:130.0 101:67.0 105:284.0 110:491.0 112:41.0 114:107.0 116:123.0 119:254.0 121:12.0 122:1.0 123:8.0 130:686.0 133:68.0 134:507.0 136:169.0 137:907.0 138:113.0 142:308.0 143:57.0 147:438.0 149:38.0 151:67.0 153:5.0 155:57.0 163:97.0 165:149.0 171:222.0 174:30.0 179:2.0 184:413.0 186:7.0 191:108.0 193:2067.0 194:242.0 195:317.0 196:1…			82644	82831	82706	133263	133221	133281	112152	112178	112391	74076	74050	74077
140				1,2,4-benzenetriol	521560	239	294386	85:283.0 88:304.0 89:196.0 91:1558.0 93:1523.0 95:168.0 96:609.0 97:1258.0 98:1248.0 99:753.0 102:542.0 103:321.0 104:175.0 105:1403.0 106:405.0 107:459.0 108:183.0 109:417.0 110:148.0 111:313.0 112:2266.0 113:104.0 116:475.0 119:1381.0 120:376.0 121:82.0 122:11.0 123:38.0 124:8.0 131:941.0 132:241.0 133:3305.0 134:507.0 135:749.0 136:268.0 137:901.0 138:35.0 139:91.0 140:80.0 141:27.0 142:5.0 14…			55	111	87	45	117	146	113	40	50	108	38	76
141				thymine	420134	255	236696	85:1377.0 86:1260.0 87:259.0 88:148.0 89:64.0 91:126.0 92:85.0 93:226.0 95:84.0 97:128.0 98:230.0 99:1043.0 100:3045.0 101:620.0 102:713.0 103:307.0 104:61.0 105:342.0 106:1413.0 107:1831.0 108:710.0 109:271.0 110:1254.0 111:291.0 112:407.0 113:14119.0 114:1610.0 115:7482.0 116:780.0 117:903.0 118:155.0 119:48.0 120:2222.0 121:56.0 122:21.0 123:81.0 124:136.0 125:13.0 126:434.0 127:424.0 128:65.0…	C00178	1135	396	553	426	2323	2767	2492	1729	1628	1773	445	643	536
142				threonine	405642	117	227959	85:1911.0 86:7612.0 87:5984.0 88:913.0 89:402.0 92:111.0 95:30.0 96:101.0 97:279.0 98:1363.0 99:1324.0 100:31902.0 101:57225.0 102:9648.0 103:6535.0 104:599.0 105:697.0 107:455.0 108:70.0 109:13.0 111:97.0 112:1461.0 113:584.0 114:6413.0 115:6147.0 116:2375.0 117:66938.0 118:7881.0 119:4421.0 120:393.0 121:177.0 122:35.0 123:89.0 124:10.0 126:492.0 128:19149.0 129:20028.0 130:10668.0 131:12342.0 …	C00188	6288	1673	1657	1707	2256	2372	2919	6746	6239	6268	1307	1109	1330
143				serine	391397	204	227962	85:291.0 86:1295.0 87:675.0 88:1087.0 89:864.0 90:47.0 92:50.0 93:16.0 97:18.0 98:65.0 99:114.0 100:17725.0 101:2373.0 102:1134.0 103:3887.0 104:329.0 105:468.0 106:100.0 108:117.0 109:26.0 110:268.0 112:15.0 113:132.0 114:2111.0 115:1502.0 116:6271.0 117:2419.0 118:354.0 119:583.0 120:127.0 121:55.0 128:120.0 129:339.0 130:2106.0 131:2160.0 132:3257.0 133:4064.0 134:689.0 135:345.0 136:143.0 137…	C00065	5951	4443	4448	4401	8284	8217	8491	16156	16219	16288	4996	4404	4374
144				proline	364232	142	199611	85:2.0 88:15.0 91:98.0 92:102.0 95:3.0 96:5.0 98:3.0 99:10.0 100:74.0 101:25.0 107:26.0 110:19.0 113:5.0 115:2.0 117:33.0 118:16.0 126:28.0 127:10.0 128:9.0 130:1.0 131:13.0 132:12.0 133:2.0 134:56.0 135:2.0 136:9.0 140:21.0 141:4.0 142:3396.0 143:428.0 144:93.0 145:1.0 146:1.0 147:175.0 155:23.0 158:1.0 166:5.0 168:3.0 170:6.0 175:1.0 178:1.0 184:31.0 186:3.0 187:1.0 198:2.0 201:1.0 211:2.0 216:…	C00148	145742	1340	1462	1533	4709	4785	4901	4166	4312	4492	385	299	463
145				phenylalanine	538016	218	217642	85:372.0 86:1654.0 87:562.0 88:174.0 89:1170.0 90:620.0 91:14880.0 92:2198.0 93:379.0 94:39.0 95:111.0 96:36.0 97:147.0 98:179.0 99:132.0 100:14537.0 101:2108.0 102:1308.0 103:2054.0 104:513.0 105:614.0 106:68.0 107:170.0 108:5.0 109:25.0 110:22.0 111:4.0 112:27.0 113:108.0 114:54.0 115:642.0 116:310.0 117:1155.0 118:776.0 119:700.0 120:833.0 121:665.0 122:82.0 123:48.0 124:6.0 125:7.0 126:17.0 1…	C00079	6140	247	458	642	1751	1838	1886	2339	2124	2119	86	338	172
146				oxoproline	483607	156	617471	85:1746.0 86:2796.0 89:338.0 94:238.0 96:206.0 97:178.0 98:967.0 99:642.0 100:1365.0 102:219.0 103:319.0 107:314.0 108:108.0 110:585.0 111:290.0 112:2816.0 113:705.0 114:1423.0 115:601.0 116:246.0 117:651.0 118:91.0 121:51.0 122:268.0 123:40.0 124:140.0 125:181.0 126:503.0 128:402.0 129:10.0 130:138.0 131:1179.0 132:444.0 133:2941.0 134:225.0 137:22.0 138:13.0 139:258.0 140:3340.0 141:1005.0 142:…			10590	10520	10922	35556	35551	35839	24949	24917	24602	8400	8341	8733
147				O-acetylserine	415155	174	268719	85:948.0 86:3210.0 87:1103.0 88:21708.0 89:1874.0 90:1050.0 91:228.0 92:23.0 95:88.0 98:459.0 99:612.0 100:11076.0 101:2253.0 102:5532.0 103:3127.0 104:273.0 105:97.0 107:333.0 110:180.0 111:85.0 112:109.0 113:86.0 114:2442.0 115:2788.0 116:26458.0 117:8369.0 118:1772.0 119:370.0 120:160.0 124:19.0 127:85.0 128:294.0 129:1339.0 130:2716.0 131:23076.0 132:27022.0 133:8342.0 134:1677.0 136:98.0 140…	C00979	99478	32	83	70	62	169	80	73	61	42	49	74	37
148				N-methylalanine	286258	130	205663	86:191.0 87:45.0 88:27.0 89:4.0 91:12.0 93:41.0 94:19.0 96:29.0 97:6.0 98:152.0 99:11.0 100:465.0 101:117.0 102:65.0 103:157.0 104:2.0 105:14.0 106:6.0 107:6.0 109:9.0 111:4.0 112:19.0 113:12.0 114:188.0 115:78.0 116:14.0 117:66.0 118:19.0 119:22.0 120:1.0 121:4.0 126:6.0 127:21.0 128:25.0 129:26.0 130:6974.0 131:948.0 132:339.0 133:185.0 134:29.0 135:1.0 136:1.0 140:12.0 141:2.0 142:112.0 143:14…	C02721	5288725	455	591	478	1459	1855	1768	1840	1577	1731	829	1024	705
149				N-hexanoylglycine	541943	158	281461	85:3067.0 86:10268.0 87:13771.0 88:11775.0 89:852.0 90:513.0 91:1203.0 92:91.0 93:336.0 94:693.0 96:665.0 97:1805.0 98:6286.0 99:130184.0 100:15578.0 101:8557.0 102:28244.0 104:22946.0 105:1373.0 106:864.0 107:262.0 108:575.0 109:655.0 110:2703.0 112:8808.0 113:2028.0 114:2943.0 115:1300.0 116:13502.0 117:9437.0 118:951.0 120:68.0 124:129.0 125:22.0 126:4057.0 128:6504.0 129:5662.0 130:35587.0 13…		99463	39	82	263	411	393	203	395	133	153	49	36	50
150				N-acetylornithine	694378	174	211912	86:480.0 87:13.0 88:23.0 89:103.0 91:1.0 92:3.0 94:39.0 96:8.0 98:43.0 99:32.0 100:385.0 101:2.0 102:22.0 103:140.0 104:4.0 112:57.0 113:8.0 114:72.0 115:35.0 116:40.0 117:213.0 123:1.0 125:1.0 126:24.0 128:249.0 130:79.0 131:67.0 132:4.0 133:160.0 139:56.0 140:34.0 142:152.0 144:15.0 146:36.0 155:2.0 156:80.0 157:39.0 158:13.0 160:22.0 163:2.0 165:2.0 166:1.0 170:4.0 172:52.0 173:2.0 174:1412.0 …	C00437	439232	24	65	153	277	246	171	169	75	157	31	142	33
151				methionine	482984	176	362045	86:231.0 88:27.0 89:38.0 97:15.0 98:65.0 100:993.0 101:208.0 102:162.0 103:186.0 104:120.0 105:334.0 106:4.0 114:382.0 116:98.0 117:146.0 118:32.0 119:12.0 128:7216.0 129:813.0 130:412.0 131:218.0 132:199.0 133:317.0 134:273.0 143:60.0 144:42.0 146:20.0 147:1708.0 148:294.0 149:21.0 157:64.0 160:309.0 161:34.0 173:79.0 174:15.0 176:7601.0 177:947.0 178:734.0 179:1.0 186:38.0 188:296.0 202:521.0 2…	C00073	6137	62	61	99	545	462	134	321	152	522	133	114	134
152				lysine	662836	156	238441	85:9676.0 86:39589.0 87:957.0 88:12337.0 91:528.0 92:201.0 93:344.0 94:1363.0 95:278.0 96:1178.0 98:2549.0 99:1025.0 100:38873.0 101:29982.0 102:9820.0 107:7019.0 108:645.0 109:116.0 110:3650.0 111:3645.0 112:8612.0 113:992.0 114:9215.0 115:10956.0 116:67010.0 124:643.0 126:4594.0 128:37953.0 130:1703.0 132:8867.0 136:62.0 138:433.0 139:217.0 140:6730.0 142:5722.0 144:1738.0 145:10978.0 146:6802.…	C00047	5962	2816	2826	2962	4557	16111	5799	4671	944	3505	273	1679	895
153				isoleucine	359776	158	228305	85:15869.0 86:35822.0 87:8500.0 88:6128.0 89:49591.0 90:13068.0 91:6257.0 92:1264.0 93:1089.0 94:1901.0 95:1543.0 96:5634.0 97:4469.0 98:11909.0 99:9571.0 100:201495.0 101:25377.0 102:34465.0 103:68199.0 104:8368.0 105:9816.0 106:1475.0 107:8498.0 108:10538.0 109:2056.0 110:21739.0 111:3499.0 112:6816.0 113:7202.0 114:24139.0 115:13070.0 116:11873.0 117:28355.0 118:12711.0 119:9428.0 120:1945.0 1…	C00407	6306	2685	2645	2378	4430	4014	4000	3214	3417	3341	1865	1628	1810
154				homoserine	444244	218	227861	85:2287.0 86:4393.0 87:4016.0 88:1914.0 89:1481.0 90:242.0 91:98.0 92:110.0 95:30.0 96:130.0 97:389.0 98:4977.0 99:1432.0 100:30362.0 101:8893.0 102:13565.0 103:78115.0 104:7992.0 105:4535.0 106:237.0 107:460.0 108:144.0 110:717.0 111:8.0 112:2268.0 113:1014.0 114:4637.0 115:3123.0 116:2284.0 117:4955.0 118:1435.0 119:2239.0 120:288.0 121:82.0 123:30.0 124:6.0 126:1085.0 127:234.0 128:94332.0 129…	C00263	12647	69	195	135	1862	1408	1480	666	653	710	149	316	177
155				guanosine	953584	324	238365	85:32413.0 86:18575.0 87:25426.0 88:7353.0 89:68494.0 90:6474.0 91:4989.0 92:3171.0 93:3628.0 94:4932.0 95:10587.0 96:3955.0 97:41936.0 98:17616.0 99:96607.0 100:54495.0 101:95564.0 102:22156.0 103:680268.0 104:69284.0 105:37177.0 106:3904.0 107:5634.0 108:2582.0 109:4904.0 110:10136.0 111:37302.0 112:10965.0 113:42545.0 114:10828.0 115:187125.0 116:52414.0 117:149445.0 118:21013.0 119:25568.0 12…	C00387	6802	40	46	80	60	57	57	53	45	50	54	66	26
156				guanine	744497	352	213138	85:338.0 86:179.0 97:46.0 98:112.0 99:820.0 100:517.0 111:247.0 112:63.0 114:110.0 115:142.0 124:29.0 125:68.0 126:58.0 127:52.0 128:17.0 130:39.0 131:300.0 132:169.0 138:46.0 139:54.0 140:26.0 141:88.0 142:69.0 147:123.0 148:110.0 150:24.0 151:72.0 152:51.0 154:49.0 155:82.0 156:264.0 157:135.0 158:487.0 159:62.0 166:48.0 167:29.0 169:174.0 171:255.0 172:129.0 173:164.0 174:42.0 180:176.0 181:24…	C00242	764	39	36	36	1459	3022	424	610	670	659	62	100	59
157				glycine	364262	174	227957	85:106.0 86:18631.0 87:1854.0 88:801.0 91:1.0 92:57.0 99:116.0 100:9522.0 101:1976.0 102:1247.0 104:2.0 105:236.0 106:36.0 107:610.0 110:120.0 111:82.0 113:277.0 114:297.0 115:275.0 116:491.0 117:2457.0 118:465.0 119:450.0 120:26.0 122:5.0 124:68.0 125:11.0 126:17.0 128:20.0 130:1457.0 131:1822.0 132:284.0 133:4927.0 134:1013.0 135:166.0 136:1.0 138:14.0 139:7.0 140:108.0 144:608.0 145:55.0 146:1…	C00037	750	5427	5465	5459	13113	13106	13180	6298	6382	6354	6338	6343	6310
158				glutamine	599904	156	324855	86:167.0 98:310.0 100:836.0 101:509.0 104:16.0 107:26.0 110:724.0 112:385.0 113:61.0 114:955.0 115:561.0 116:804.0 126:60.0 127:536.0 128:1898.0 129:254.0 130:1044.0 131:1351.0 132:533.0 134:513.0 136:6.0 139:1374.0 140:631.0 141:53.0 142:634.0 144:50.0 145:661.0 146:295.0 147:1360.0 149:636.0 152:70.0 153:7.0 154:114.0 155:7055.0 156:20237.0 157:2933.0 158:982.0 159:116.0 162:68.0 172:47.0 173:1…	C00064	5961	66	38	86	1727	1511	1519	2477	2867	2438	258	377	49
159				glutamic acid	529370	246	199604	85:432.0 86:300.0 87:125.0 88:102.0 89:103.0 90:34.0 91:11.0 92:1.0 93:25.0 94:4.0 95:24.0 96:26.0 97:10.0 98:139.0 99:153.0 100:1571.0 101:279.0 102:133.0 103:244.0 104:23.0 105:96.0 106:2.0 107:49.0 108:7.0 109:15.0 110:39.0 111:13.0 112:197.0 113:181.0 114:317.0 115:334.0 116:149.0 117:240.0 118:56.0 119:67.0 120:21.0 121:8.0 123:1.0 124:12.0 126:42.0 128:4586.0 129:867.0 130:444.0 131:443.0 1…	C00025	33032	4441	4286	4265	13429	13118	13226	13332	13418	13480	3987	3691	3693
160				cyano-L-alanine	404014	141	200605	85:175.0 86:402.0 87:65.0 88:41.0 89:58.0 90:30.0 91:591.0 92:36.0 93:67.0 94:10.0 95:15.0 98:1204.0 99:1093.0 100:1162.0 101:303.0 102:128.0 103:600.0 105:20.0 107:131.0 108:146.0 110:1148.0 111:135.0 112:24.0 113:10.0 114:142.0 115:118.0 116:389.0 117:101.0 118:16.0 119:16.0 123:5.0 124:4.0 125:43.0 126:25.0 127:98.0 128:231.0 130:287.0 132:88.0 134:94.0 136:38.0 139:3.0 140:36.0 141:8512.0 142…	C02512	13538	42	96	172	236	478	197	433	196	183	122	113	84
161				citrulline	622308	157	339415	85:389.0 87:86.0 88:4.0 89:95.0 90:164.0 93:64.0 95:246.0 96:267.0 97:11.0 98:740.0 99:524.0 100:1023.0 101:83.0 104:231.0 107:90.0 108:30.0 110:50.0 113:193.0 114:49.0 115:207.0 116:53.0 117:39.0 128:161.0 129:103.0 130:673.0 131:65.0 132:76.0 139:32.0 140:644.0 141:895.0 142:798.0 143:112.0 144:142.0 146:40.0 147:157.0 148:153.0 153:93.0 154:60.0 155:457.0 156:190.0 157:4861.0 158:691.0 159:219…	C00327	9750	37	95	106	504	274	310	612	347	367	28	186	75
162				beta-alanine	435375	248	233412	86:21789.0 87:7246.0 88:5778.0 89:4138.0 90:624.0 91:11715.0 92:587.0 93:1760.0 97:3377.0 98:1347.0 99:5303.0 100:17860.0 101:5739.0 102:5352.0 103:7699.0 104:22951.0 105:3353.0 106:134.0 107:3441.0 108:294.0 109:5375.0 110:4964.0 113:3606.0 114:774.0 115:3726.0 116:5435.0 117:9899.0 118:5074.0 119:2195.0 120:1029.0 121:86.0 123:906.0 124:2343.0 125:467.0 127:802.0 128:3624.0 129:2296.0 130:10682…	C00099	239	169	259	181	216	163	152	163	115	140	164	181	185
163				aspartic acid	478092	232	227949	85:2063.0 86:5075.0 87:2324.0 88:1379.0 89:1552.0 90:66.0 91:612.0 94:23.0 97:10.0 98:4313.0 99:3117.0 100:120984.0 101:14861.0 102:6717.0 103:6663.0 104:839.0 105:1167.0 106:77.0 107:388.0 109:48.0 110:186.0 111:58.0 112:352.0 113:625.0 114:2006.0 115:9369.0 116:3590.0 117:26224.0 118:3189.0 119:4914.0 120:554.0 121:200.0 122:14.0 124:126.0 125:10.0 126:348.0 127:226.0 128:4903.0 129:2251.0 130:…	C00049	5960	1589	2073	1740	11468	11415	11221	3524	3582	3270	1613	1483	1579
164				asparagine	553791	116	199805	85:31.0 86:83.0 87:26.0 88:14.0 89:189.0 90:25.0 91:62.0 93:8.0 95:7.0 97:19.0 98:41.0 99:52.0 100:476.0 101:124.0 102:73.0 103:1415.0 104:121.0 105:124.0 106:6.0 107:3.0 108:5.0 111:4.0 112:8.0 113:21.0 114:105.0 115:111.0 116:1358.0 117:321.0 118:86.0 119:28.0 120:4.0 122:2.0 123:2.0 125:18.0 126:10.0 128:81.0 129:111.0 130:159.0 131:286.0 132:572.0 133:278.0 134:56.0 135:14.0 136:9.0 137:1.0 1…	C00152	236	143	220	210	13536	13563	13669	3514	3559	3795	1373	1278	1279
165				adenosine	917818	236	211944	85:270.0 86:49.0 87:193.0 88:302.0 89:849.0 90:85.0 91:13.0 92:11.0 93:18.0 94:3.0 97:56.0 98:18.0 99:218.0 100:54.0 101:801.0 102:178.0 103:2593.0 104:193.0 105:98.0 106:5.0 107:1.0 108:11.0 109:55.0 110:5.0 111:177.0 113:134.0 114:11.0 115:302.0 116:249.0 117:923.0 118:52.0 119:119.0 120:3.0 124:1.0 126:3.0 127:73.0 128:2.0 129:1315.0 130:175.0 131:386.0 132:16.0 133:1076.0 134:110.0 135:82.0 1…	C00212	60961	129	239	105	1491	1494	1431	2226	2263	2162	761	679	602
166				adenine	646247	264	307666	85:6141.0 86:2655.0 88:119.0 91:29.0 92:234.0 93:1127.0 94:217.0 95:1003.0 96:232.0 97:903.0 98:987.0 99:6447.0 100:5646.0 101:11.0 102:475.0 106:66.0 108:302.0 109:492.0 110:985.0 111:4481.0 112:594.0 121:464.0 122:476.0 123:1618.0 124:605.0 125:1080.0 126:44.0 127:199.0 128:89.0 130:1786.0 132:356.0 134:2.0 135:302.0 136:444.0 137:987.0 138:1231.0 139:309.0 141:285.0 142:181.0 146:95.0 149:7738…	C00147	190	1632	1693	1672	17684	17665	17740	13605	13714	13689	333	449	265
167				5-hydroxynorvaline	494838	142	200384	85:486.0 86:383.0 87:466.0 88:225.0 89:221.0 90:105.0 91:83.0 92:9.0 93:68.0 94:22.0 95:67.0 96:168.0 97:144.0 98:507.0 99:485.0 100:3529.0 101:1027.0 102:417.0 103:1130.0 104:117.0 105:237.0 106:53.0 107:41.0 108:21.0 109:68.0 110:155.0 111:69.0 112:192.0 113:142.0 114:428.0 115:1305.0 116:431.0 117:441.0 118:132.0 119:271.0 120:42.0 121:33.0 122:14.0 123:47.0 124:114.0 125:31.0 126:260.0 127:10…	n/a	95562	88	166	138	373	293	137	463	452	427	164	251	114
168				5-aminovaleric acid	536304	174	238442	85:1476.0 86:26471.0 87:3923.0 88:2289.0 89:240.0 90:110.0 92:173.0 93:316.0 94:39.0 95:989.0 97:556.0 98:1530.0 99:2085.0 100:14153.0 101:2728.0 102:2666.0 103:839.0 104:262.0 106:401.0 107:500.0 110:871.0 111:474.0 112:2375.0 113:1152.0 114:1313.0 115:1105.0 116:3273.0 117:2823.0 118:617.0 119:896.0 120:23.0 123:204.0 124:32.0 126:364.0 127:456.0 128:3340.0 129:8408.0 130:5636.0 131:3878.0 132:…	C00431	138	155	126	118	46	90	74	55	31	73	36	56	36
169				4-hydroxyproline	487405	230	693195	85:984.0 86:1693.0 88:4344.0 92:207.0 93:546.0 94:361.0 98:1204.0 99:646.0 100:3340.0 101:1857.0 102:777.0 103:1401.0 105:386.0 106:632.0 111:1270.0 113:1529.0 114:526.0 116:608.0 117:1454.0 119:676.0 120:358.0 121:311.0 124:1347.0 125:311.0 126:932.0 128:499.0 130:229.0 131:1039.0 132:979.0 133:5999.0 134:2025.0 135:661.0 138:67.0 139:104.0 140:62589.0 141:8943.0 142:5010.0 144:488.0 145:281.0 1…			610	698	604	2940	2943	2961	1211	1066	1386	542	799	543
170				3-aminoisobutyric acid	452732	174	267806	85:15921.0 86:422033.0 87:46834.0 88:18182.0 89:5690.0 90:1528.0 91:815.0 92:96.0 93:131.0 94:280.0 95:1999.0 96:1350.0 97:1767.0 98:2805.0 99:11568.0 100:229163.0 101:31830.0 102:28268.0 103:12809.0 104:2959.0 105:3562.0 106:623.0 107:3066.0 108:467.0 109:248.0 110:2100.0 111:558.0 112:5452.0 113:18941.0 114:24218.0 115:16536.0 116:15974.0 117:31578.0 118:6479.0 119:12353.0 120:1918.0 121:924.0 …	C05145	64956	35	64	76	37	45	43	76	40	42	57	38	61
171				taurine	556913	326	203213	85:5296.0 86:67964.0 87:10659.0 88:4801.0 89:2443.0 90:833.0 91:1200.0 92:840.0 93:3213.0 94:464.0 95:2166.0 96:416.0 97:453.0 98:3018.0 99:4183.0 100:120571.0 101:15909.0 102:10529.0 103:6292.0 104:1648.0 105:2817.0 106:695.0 107:691.0 108:338.0 109:144.0 110:385.0 111:214.0 112:384.0 113:8070.0 114:25269.0 115:11212.0 116:9628.0 117:12427.0 118:2534.0 119:7189.0 120:1053.0 121:727.0 122:1303.0 …	C00245	1123	45	70	47	59	54	57	41	49	46	39	50	51
172				sulfuric acid	283162	227	236676	85:378.0 86:2331.0 87:897.0 88:651.0 89:1848.0 90:107.0 91:438.0 93:329.0 94:46.0 95:59.0 97:239.0 98:4089.0 99:186.0 100:728.0 101:378.0 102:641.0 103:2110.0 104:404.0 105:442.0 106:565.0 107:714.0 109:92.0 111:53.0 112:427.0 113:152.0 114:171.0 115:1284.0 116:182.0 117:613.0 118:396.0 119:179.0 120:152.0 123:93.0 128:427.0 129:94.0 130:3038.0 131:4206.0 132:1353.0 133:2433.0 134:394.0 135:643.0…	C00059	1118	110	91	75	51	57	32	61	70	49	73	27	35
173				succinic acid	370724	247	293854	85:7562.0 86:6889.0 87:3755.0 88:1316.0 89:6707.0 90:2168.0 91:304.0 92:238.0 93:214.0 94:1341.0 95:788.0 96:2850.0 97:3058.0 98:15969.0 99:2754.0 100:2273.0 101:3914.0 102:2917.0 103:7196.0 104:1561.0 105:3165.0 106:446.0 108:614.0 109:925.0 110:111.0 111:659.0 112:1437.0 113:9309.0 115:11615.0 116:15293.0 117:10559.0 118:2717.0 119:2833.0 120:31.0 121:614.0 122:683.0 124:1992.0 125:1873.0 128:2…			2654	2674	2525	3096	3006	2598	2300	2494	2661	3091	3484	3672
174				succinate semialdehyde/4-oxobutanoic acid	297024	113	498712	85:2046.0 86:2010.0 87:22.0 88:95.0 89:5734.0 90:577.0 91:1301.0 92:70.0 93:34.0 94:24.0 98:185.0 101:46.0 102:183.0 106:28.0 107:138.0 108:6.0 110:60.0 111:43.0 112:4.0 113:6334.0 114:548.0 115:18.0 116:75.0 117:16.0 118:87.0 119:38.0 120:7.0 127:42.0 128:91.0 129:228.0 130:177.0 131:240.0 132:11.0 135:1.0 137:5.0 139:8.0 142:46.0 143:20.0 145:269.0 147:30.0 149:101.0 152:8.0 154:42.0 155:2.0 15…			149	132	46	143	265	95	153	149	144	111	130	99
175				salicylic acid	480445	267	199200	85:187.0 86:25.0 87:72.0 88:1.0 89:245.0 90:160.0 91:1766.0 92:425.0 93:149.0 94:3.0 95:122.0 97:92.0 98:23.0 99:8.0 100:498.0 101:55.0 102:29.0 103:165.0 104:34.0 105:321.0 106:19.0 107:53.0 108:3.0 109:16.0 110:37.0 111:17.0 113:50.0 114:7.0 115:314.0 116:4.0 117:108.0 118:42.0 119:148.0 120:121.0 121:122.0 122:14.0 123:51.0 124:5.0 126:104.0 127:11.0 128:4.0 130:80.0 131:131.0 132:22.0 133:648…	C00805	338	160	150	105	379	432	154	437	130	238	182	212	166
176				saccharic acid	699250	333	202830	85:398.0 86:96.0 87:522.0 88:166.0 89:98.0 90:7.0 91:5.0 92:21.0 93:4.0 97:20.0 98:77.0 99:723.0 100:143.0 101:1174.0 102:3630.0 103:1830.0 104:262.0 105:295.0 108:10.0 109:72.0 110:1.0 111:215.0 112:9.0 113:443.0 114:137.0 115:716.0 116:347.0 117:909.0 118:81.0 119:550.0 120:95.0 121:15.0 123:4.0 124:2.0 125:26.0 126:5.0 127:278.0 128:66.0 129:1823.0 130:1618.0 131:3278.0 132:490.0 133:6032.0 13…	C00818	33037	1714	1757	1704	2324	2463	2655	534	496	909	620	868	734
177				ribonic acid	598019	292	199341	88:54.0 89:2086.0 90:185.0 102:152.0 103:8564.0 104:518.0 111:198.0 117:1940.0 118:44.0 119:213.0 124:11.0 125:99.0 127:29.0 129:1384.0 130:251.0 131:230.0 132:19.0 140:45.0 142:168.0 143:408.0 145:31.0 146:5.0 147:4148.0 148:601.0 149:301.0 153:3.0 157:288.0 159:596.0 160:32.0 163:76.0 169:537.0 170:44.0 171:104.0 173:102.0 174:72.0 175:65.0 176:11.0 177:125.0 179:322.0 180:24.0 183:6.0 185:346.…	C01685	5460677	2470	2320	2094	4389	4316	4502	2649	2416	2524	1814	1892	1482
178				pyruvic acid	212241	174	241869	85:18315.0 86:5252.0 89:137277.0 90:12340.0 91:5391.0 92:40.0 93:1305.0 94:20.0 98:3485.0 99:46590.0 100:60978.0 101:6580.0 102:218.0 107:2897.0 108:297.0 110:6775.0 111:898.0 113:244.0 114:12290.0 115:64006.0 116:9701.0 118:2388.0 120:110.0 124:251.0 127:345.0 128:3955.0 130:1792.0 134:12084.0 136:1234.0 138:15.0 140:182.0 141:39.0 143:2848.0 154:2394.0 155:60.0 158:12682.0 165:9.0 167:1.0 168:3…	C00022	1060	698	627	587	2118	2102	2172	1627	1604	1723	1915	1545	1500
179				pyrrole-2-carboxylic acid	394915	240	920176	85:883.0 86:2214.0 87:1645.0 88:2520.0 89:143.0 91:241.0 92:2267.0 93:1886.0 94:2388.0 95:1051.0 96:1848.0 97:933.0 98:698.0 99:1802.0 101:3012.0 102:1329.0 103:5874.0 104:957.0 105:466.0 106:2132.0 107:1269.0 108:8471.0 109:1168.0 110:1238.0 111:610.0 112:271.0 113:817.0 114:2387.0 115:2129.0 116:7029.0 117:3773.0 118:1085.0 119:875.0 120:341.0 122:639.0 123:909.0 124:2652.0 125:558.0 126:145.0 …			41	108	97	68	254	88	150	60	46	80	53	64
180				propane-1,2,3-tricarboxylate /carballylic acid	579508	185	272670	147:6175.0 185:1267.0 149:1088.0 148:1077.0 227:949.0 133:831.0 95:803.0 128:685.0 203:685.0 156:620.0 217:562.0 184:489.0 377:440.0 141:417.0 129:357.0 204:350.0 113:338.0 100:302.0 99:260.0 259:240.0 169:234.0 139:228.0 134:193.0 116:188.0 228:186.0 101:174.0 216:168.0 155:165.0 302:160.0 126:157.0 317:154.0 218:151.0 215:147.0 186:141.0 130:129.0 188:125.0 105:123.0 205:119.0 378:118.0 142:117…	n/a	14925	85	146	104	145	274	90	112	81	96	96	52	38
181				pantothenic acid	691214	103	205158	85:274.0 86:242.0 87:114.0 88:123.0 89:173.0 90:37.0 91:150.0 94:8.0 95:48.0 96:26.0 97:15.0 98:557.0 99:107.0 100:306.0 101:288.0 102:591.0 103:5508.0 104:576.0 105:291.0 106:17.0 107:10.0 108:14.0 110:30.0 111:4.0 112:9.0 113:73.0 114:15.0 115:400.0 116:249.0 117:3252.0 118:344.0 119:182.0 120:3.0 121:1.0 122:7.0 124:134.0 125:2.0 127:4.0 128:82.0 129:1401.0 130:491.0 131:385.0 132:67.0 133:509…	C00864	6613	1567	1544	1670	5861	5856	5797	2875	2133	2773	1594	1507	1201
182				oxalic acid	259625	147	207563	87:26.0 88:5.0 89:17.0 90:17.0 91:27.0 92:2.0 93:18.0 95:4.0 96:7.0 99:2.0 101:6.0 102:114.0 103:149.0 104:1.0 105:47.0 106:2.0 108:11.0 109:4.0 111:8.0 113:8.0 114:3.0 115:48.0 116:13.0 117:87.0 119:5.0 120:4.0 122:7.0 123:5.0 125:4.0 126:5.0 128:4.0 130:1.0 131:339.0 132:30.0 133:401.0 134:24.0 135:38.0 136:26.0 137:9.0 138:29.0 139:15.0 140:2.0 141:3.0 142:9.0 145:10.0 146:9.0 147:6225.0 148:1…	C00209	971	33469	33422	33434	14123	14225	14290	4690	4680	4619	3967	3960	3952
183				mucic acid	712231	333	201866	85:414.0 86:63.0 87:353.0 88:239.0 89:21.0 90:117.0 91:4223.0 92:2851.0 93:371.0 99:157.0 100:85.0 101:452.0 102:965.0 103:15257.0 104:1438.0 107:495.0 108:116.0 109:100.0 110:397.0 111:39.0 113:50.0 114:683.0 115:192.0 117:352.0 118:65.0 119:171.0 120:39.0 121:27.0 122:7.0 124:9.0 125:43.0 126:148.0 127:728.0 128:134.0 130:586.0 131:791.0 134:1472.0 135:382.0 136:79.0 137:17.0 138:1.0 139:10.0 1…	C00879	3037582	737	874	657	7209	7266	7156	3317	3124	3204	1284	1548	1424
184				methylmaleic acid	418706	259	202852	86:5.0 90:1.0 91:1110.0 92:641.0 93:132.0 95:7.0 96:13.0 97:721.0 98:217.0 99:92.0 100:30.0 101:7.0 108:12.0 110:10.0 112:110.0 113:48.0 114:5.0 120:3.0 122:198.0 123:12.0 124:6.0 125:17.0 127:21.0 128:1.0 130:3.0 133:38.0 135:1.0 136:5.0 138:2.0 140:38.0 141:338.0 142:39.0 144:5.0 147:3515.0 148:509.0 149:220.0 150:14.0 152:2.0 156:60.0 157:77.0 158:413.0 159:34.0 160:25.0 161:15.0 162:6.0 163:1…	C01732	638129	55	44	87	81	143	111	157	61	85	71	63	76
185				mannonic acid	689431	333	199322	86:114.0 87:484.0 88:243.0 89:1528.0 90:140.0 93:2.0 97:243.0 99:27.0 101:1320.0 102:1630.0 103:10278.0 104:1015.0 105:492.0 106:18.0 107:30.0 108:3.0 109:29.0 111:19.0 113:60.0 114:26.0 115:360.0 116:351.0 117:5807.0 118:594.0 119:640.0 120:21.0 121:19.0 123:2.0 127:92.0 129:4204.0 130:1294.0 131:2312.0 132:361.0 133:4036.0 134:588.0 135:366.0 136:7.0 137:44.0 139:4.0 141:68.0 142:51.0 143:2710.…	C00514	3246006	156	158	257	599	284	338	564	228	371	173	166	109
186				maleic acid	365286	147	199224	86:15.0 87:80.0 88:1.0 89:57.0 90:23.0 91:60.0 93:121.0 94:19.0 95:3.0 98:226.0 99:96.0 100:35.0 101:34.0 102:30.0 103:125.0 104:27.0 105:44.0 106:14.0 107:70.0 108:25.0 110:50.0 111:65.0 113:187.0 114:13.0 115:639.0 116:225.0 117:197.0 118:29.0 119:42.0 120:7.0 121:3.0 122:3.0 126:352.0 127:72.0 128:61.0 129:5.0 131:260.0 132:126.0 133:734.0 134:170.0 135:79.0 136:2.0 141:10.0 142:51.0 143:402.0…	C01384	444266	4058	4228	4449	2210	2491	2269	3521	3875	4029	1049	1032	1063
187				lactic acid	215756	191	368037	85:1052.0 86:858.0 87:2743.0 88:9410.0 89:894.0 91:1145.0 92:386.0 93:305.0 94:282.0 96:4.0 97:59.0 98:3.0 100:1619.0 101:4130.0 102:2807.0 103:1384.0 104:129.0 105:296.0 106:388.0 107:4231.0 108:792.0 109:100.0 110:801.0 111:352.0 112:190.0 113:62.0 114:343.0 116:1234.0 117:109365.0 118:11996.0 119:3866.0 120:162.0 122:46.0 125:2.0 127:197.0 129:2172.0 131:4305.0 132:1655.0 133:9195.0 134:7801.0…	C00186	612	5456	5413	5521	4450	4439	4481	3985	3581	3786	3101	3086	3140
188				itaconic acid	386809	147	205665	85:3.0 87:576.0 88:44.0 89:43.0 93:10.0 94:4.0 95:117.0 96:34.0 97:783.0 98:347.0 99:1.0 100:14.0 101:99.0 102:21.0 103:74.0 104:1.0 105:33.0 106:6.0 107:3.0 109:4.0 111:20.0 112:50.0 113:16.0 114:23.0 115:60.0 116:45.0 117:156.0 118:33.0 119:48.0 121:4.0 122:130.0 124:13.0 125:9.0 127:28.0 129:37.0 130:13.0 131:200.0 132:54.0 133:530.0 134:24.0 135:21.0 136:10.0 137:4.0 138:6.0 140:85.0 141:342.…	C00490	811	1869	1590	1915	4776	4609	4491	4577	4849	4790	3530	3514	3784
189				isothreonic acid	489846	292	200467	85:155.0 86:70.0 89:322.0 90:41.0 91:85.0 92:73.0 93:234.0 96:28.0 98:28.0 99:31.0 101:76.0 102:1447.0 103:1824.0 104:203.0 105:115.0 106:38.0 108:13.0 110:10.0 112:44.0 113:75.0 114:25.0 116:110.0 117:2303.0 118:235.0 119:183.0 120:24.0 126:17.0 127:15.0 128:10.0 129:277.0 130:1049.0 131:693.0 132:124.0 133:1049.0 134:148.0 135:93.0 140:32.0 141:15.0 142:3.0 143:122.0 144:19.0 145:53.0 146:61.0 …	n/a	151152	1302	1322	1653	3542	3475	3162	2063	2100	2487	942	1112	1224
190				isocitric lactone	576177	157	214411	85:238.0 86:4.0 87:32.0 88:9.0 89:37.0 90:4.0 91:15.0 93:50.0 94:143.0 95:106.0 97:17.0 98:17.0 99:227.0 100:35.0 101:42.0 102:7.0 103:91.0 104:9.0 105:2.0 106:21.0 107:11.0 108:2.0 109:32.0 110:7.0 111:72.0 112:8.0 113:197.0 114:16.0 115:25.0 116:72.0 117:58.0 121:16.0 123:2.0 124:8.0 125:21.0 126:4.0 127:3.0 128:25.0 129:2420.0 130:250.0 131:311.0 132:42.0 133:322.0 134:24.0 135:25.0 136:17.0 1…	C00311	10742	1515	1501	1608	1511	1501	1519	938	482	659	489	893	507
191				idonic acid	698217	333	199232	85:229.0 86:19.0 87:54.0 88:15.0 89:324.0 90:30.0 91:24.0 92:30.0 93:5.0 95:6.0 97:36.0 99:94.0 100:15.0 101:246.0 102:312.0 103:2782.0 104:221.0 105:111.0 106:12.0 107:2.0 110:1.0 111:12.0 112:3.0 113:71.0 114:10.0 115:80.0 116:34.0 117:1422.0 118:80.0 119:79.0 120:4.0 121:2.0 122:1.0 124:3.0 127:32.0 129:995.0 130:339.0 131:539.0 132:65.0 133:984.0 134:102.0 135:27.0 136:6.0 139:8.0 140:4.0 141…	n/a	193325	1114	1342	1031	1624	1529	1984	1240	1372	870	216	646	533
192				hexuronic acid	680828	333	233104	85:5455.0 86:329.0 87:1385.0 88:4.0 89:1028.0 95:230.0 97:848.0 99:2025.0 101:42.0 102:587.0 103:6030.0 104:380.0 108:335.0 110:395.0 113:1388.0 114:878.0 117:2233.0 118:19.0 123:98.0 124:25.0 127:325.0 128:419.0 129:2870.0 130:652.0 131:346.0 132:61.0 133:1748.0 140:36.0 143:1098.0 145:47.0 147:9983.0 148:1086.0 149:518.0 150:310.0 151:142.0 152:75.0 153:95.0 154:350.0 155:313.0 157:843.0 159:46…	n/a	19770757	28	38	104	278	173	302	144	67	134	32	116	38
193				glycolic acid	229810	177	216047	85:1.0 87:58.0 88:215.0 89:62.0 90:2.0 94:14.0 95:19.0 96:7.0 97:4.0 100:9.0 101:33.0 102:23.0 103:534.0 104:4.0 105:16.0 106:3.0 107:9.0 108:3.0 112:2.0 113:51.0 115:32.0 117:473.0 118:1.0 119:31.0 122:1.0 126:1.0 131:388.0 132:83.0 133:816.0 134:40.0 137:19.0 145:9.0 146:12.0 147:7341.0 148:1147.0 149:691.0 150:39.0 161:250.0 162:31.0 163:18.0 164:1.0 168:2.0 169:19.0 170:7.0 171:9.0 172:15.0 1…	C00160	757	1351	1872	1380	2092	2130	2271	1837	1881	1778	1901	1857	1696
194				glutaric acid	421227	158	319882	85:4398.0 86:509.0 87:1040.0 88:1385.0 89:2441.0 90:39.0 91:558.0 92:1.0 93:199.0 96:11.0 97:14531.0 98:1082.0 99:731.0 100:277.0 101:4289.0 102:458.0 104:36.0 105:376.0 107:208.0 108:27.0 110:57.0 111:14.0 113:514.0 114:80.0 115:1336.0 116:10538.0 117:2037.0 118:497.0 119:373.0 123:1080.0 124:24.0 125:49.0 126:7.0 127:1229.0 128:276.0 129:15529.0 130:5824.0 131:3066.0 132:1658.0 133:5477.0 134:1…	C00489	743	62	140	221	286	470	313	286	186	579	129	177	71
195				gluconic acid lactone	645946	220	280560	85:329.0 87:672.0 89:1493.0 90:169.0 91:4.0 97:779.0 98:508.0 99:180.0 100:504.0 101:1675.0 102:2381.0 103:7338.0 104:739.0 105:250.0 108:92.0 109:68.0 110:63.0 111:510.0 112:2.0 113:348.0 114:157.0 115:809.0 116:339.0 117:4907.0 118:522.0 119:972.0 121:106.0 122:28.0 125:148.0 126:618.0 127:148.0 129:24489.0 130:5174.0 131:3064.0 132:228.0 133:6302.0 134:1302.0 135:20.0 136:3.0 137:1.0 141:89.0 …	C00198	7027	342	308	373	880	848	832	940	612	600	62	314	124
196				gluconic acid	693140	333	211990	85:147.0 86:29.0 87:286.0 88:169.0 89:1308.0 90:102.0 91:62.0 92:5.0 93:16.0 94:2.0 95:55.0 97:203.0 98:21.0 99:231.0 100:43.0 101:856.0 102:1031.0 103:7085.0 104:680.0 105:353.0 106:22.0 107:72.0 108:5.0 109:8.0 111:89.0 113:194.0 114:12.0 115:293.0 116:322.0 117:4027.0 118:375.0 119:377.0 120:28.0 121:15.0 123:4.0 125:40.0 126:7.0 127:81.0 128:68.0 129:2804.0 130:775.0 131:1609.0 132:220.0 133:…	C00257	10690	361	363	229	424	534	673	651	305	278	226	447	246
197				galactonic acid	692399	292	202883	85:299.0 86:123.0 87:407.0 88:187.0 89:955.0 90:63.0 91:21.0 94:42.0 95:4.0 96:13.0 97:219.0 98:282.0 99:269.0 100:80.0 101:958.0 102:1411.0 103:9809.0 104:998.0 105:492.0 106:38.0 107:64.0 108:48.0 109:18.0 111:156.0 112:41.0 113:285.0 114:73.0 115:369.0 116:323.0 117:5015.0 118:508.0 119:508.0 120:75.0 121:28.0 122:15.0 123:24.0 124:109.0 125:23.0 126:1.0 127:20.0 128:102.0 129:3962.0 130:1069.…	C00880	128869	199	102	219	414	266	486	542	289	307	198	407	246
198				fumaric acid	390988	245	199198	86:137.0 87:847.0 88:59.0 89:12.0 91:3.0 92:46.0 94:3.0 96:13.0 97:11.0 98:108.0 99:48.0 101:132.0 103:6.0 105:15.0 106:12.0 107:6.0 108:15.0 109:11.0 110:20.0 113:71.0 114:4.0 115:416.0 116:20.0 117:28.0 118:40.0 119:20.0 121:2.0 124:1.0 126:5.0 127:112.0 128:83.0 129:11.0 130:58.0 131:37.0 132:15.0 133:600.0 134:87.0 135:46.0 141:33.0 142:42.0 143:1017.0 144:69.0 145:33.0 146:7.0 147:2997.0 148…	C00122	444972	593	896	791	1667	1921	1448	350	303	533	678	961	588
199				dihydroxymalonic acid	444776	307	213213	86:11.0 87:13.0 93:35.0 100:90.0 101:155.0 102:72.0 110:34.0 115:145.0 116:95.0 117:1422.0 118:116.0 119:44.0 131:701.0 132:54.0 133:331.0 134:264.0 140:72.0 142:45.0 146:55.0 147:6973.0 148:1042.0 149:547.0 150:3.0 156:92.0 184:79.0 185:167.0 190:23.0 191:25.0 207:56.0 216:2.0 217:4.0 221:823.0 222:107.0 223:53.0 232:71.0 233:3.0 234:4.0 238:3.0 307:1702.0 308:360.0 309:176.0 342:3.0 381:41.0 40…	n/a	68412	24	23	43	447	581	239	160	82	77	56	179	83
200				citric acid	617288	273	199168	85:3849.0 86:1455.0 87:4550.0 88:3181.0 89:2937.0 90:601.0 93:7393.0 94:929.0 95:8198.0 96:1942.0 97:7881.0 98:2221.0 99:22430.0 100:2888.0 101:7709.0 102:2368.0 103:11569.0 104:1985.0 105:3723.0 106:497.0 107:518.0 108:559.0 109:497.0 110:387.0 111:12750.0 112:1419.0 113:4118.0 114:1717.0 115:26745.0 116:11367.0 117:22210.0 118:2897.0 119:6345.0 120:845.0 121:1616.0 122:223.0 123:658.0 124:310.0…	C00158	311	12889	12910	12956	55334	55238	55665	33610	33615	33872	6587	6705	6318
201				citramalic acid	456578	247	362157	85:806.0 87:30.0 88:79.0 89:154.0 99:166.0 100:239.0 102:3.0 103:182.0 107:24.0 114:83.0 115:1927.0 116:160.0 117:1009.0 118:74.0 119:143.0 124:18.0 129:40.0 131:230.0 133:1211.0 134:306.0 135:56.0 136:38.0 141:31.0 142:7.0 143:253.0 144:206.0 145:187.0 146:20.0 147:6199.0 148:928.0 149:1142.0 150:121.0 151:91.0 157:192.0 158:35.0 159:143.0 163:476.0 164:117.0 165:1.0 174:18.0 175:261.0 176:2.0 1…	C00815	1081	308	420	292	286	144	138	396	139	278	231	571	309
202				ascorbic acid	673155	332	199950	85:44.0 87:48.0 88:27.0 89:654.0 90:47.0 91:44.0 92:14.0 93:15.0 95:32.0 97:14.0 98:6.0 99:100.0 100:82.0 101:232.0 102:23.0 103:510.0 104:42.0 105:22.0 106:6.0 109:2.0 111:4.0 112:1.0 113:15.0 114:20.0 115:282.0 116:70.0 117:1798.0 118:166.0 119:103.0 120:5.0 125:7.0 126:25.0 127:152.0 128:14.0 131:202.0 133:854.0 134:87.0 135:47.0 136:2.0 139:2.0 140:8.0 141:23.0 142:113.0 143:222.0 144:15.0 14…	C00072	5785	45	123	163	188	325	212	144	107	145	41	55	59
203				aminomalonic acid	455266	218	240264	86:10873.0 87:1358.0 88:545.0 91:23.0 97:4.0 98:955.0 99:243.0 100:5490.0 101:1270.0 102:689.0 103:1074.0 104:3.0 105:2.0 107:266.0 110:2586.0 111:253.0 114:390.0 115:245.0 116:833.0 117:2473.0 118:364.0 119:19.0 123:127.0 127:1.0 129:573.0 130:2372.0 131:3778.0 132:933.0 133:5230.0 134:635.0 135:17.0 136:543.0 137:149.0 138:98.0 140:22.0 141:32.0 142:30.0 143:37.0 144:1088.0 145:355.0 146:466.0 …	C00872	100714	150	167	342	329	344	216	372	273	401	149	171	165
204				alpha ketoglutaric acid	507734	198	200425	85:391.0 86:157.0 87:197.0 88:83.0 89:3128.0 90:249.0 91:359.0 92:18.0 93:33.0 94:2.0 95:43.0 96:9.0 97:842.0 98:144.0 99:219.0 100:122.0 101:471.0 102:91.0 103:908.0 104:48.0 105:69.0 108:3.0 109:9.0 110:31.0 111:395.0 112:805.0 113:115.0 114:22.0 115:301.0 116:23.0 119:30.0 124:1.0 125:68.0 126:385.0 127:113.0 128:97.0 129:209.0 130:28.0 131:109.0 132:19.0 133:322.0 134:31.0 135:11.0 137:1.0 13…	C00026	51	537	588	459	927	882	906	777	444	589	429	529	525
205				adipic acid	473092	111	308119	85:373.0 86:189.0 87:131.0 91:9.0 94:26.0 96:226.0 97:43.0 98:523.0 99:623.0 101:512.0 103:958.0 104:233.0 106:8.0 111:11138.0 116:1663.0 117:2243.0 118:81.0 119:41.0 120:88.0 121:39.0 124:16.0 125:28.0 126:33.0 129:1775.0 130:152.0 132:84.0 133:658.0 137:25.0 138:23.0 139:30.0 141:4354.0 142:480.0 143:572.0 144:296.0 145:188.0 146:344.0 147:4074.0 148:1344.0 149:1435.0 150:85.0 151:12.0 154:10.0…	C06104	196	355	230	451	360	435	421	419	173	447	322	362	279
206				5-hydroxymethyl-2-furoic acid	497599	123	300330	85:29.0 86:70.0 87:240.0 89:285.0 91:166.0 92:57.0 93:89.0 94:57.0 95:1445.0 96:141.0 97:212.0 98:21.0 99:162.0 100:413.0 101:139.0 103:336.0 104:202.0 105:29.0 106:481.0 107:12.0 108:190.0 109:212.0 110:399.0 111:1080.0 112:21.0 113:792.0 114:330.0 115:67.0 117:280.0 118:74.0 119:147.0 121:7.0 122:7.0 123:10213.0 124:727.0 125:196.0 128:642.0 130:851.0 131:513.0 133:1495.0 134:982.0 135:223.0 13…	n/a	80642	70	100	71	143	119	103	82	75	109	55	109	111
207				4-hydroxybutyric acid	325197	233	231100	85:140387.0 86:506620.0 87:136942.0 88:111933.0 89:35059.0 90:13465.0 91:2886.0 92:1084.0 93:1271.0 94:3111.0 95:2755.0 96:5346.0 97:13141.0 98:8532.0 99:191478.0 100:200287.0 101:249804.0 102:59574.0 103:273855.0 104:26734.0 105:32005.0 106:2506.0 108:912.0 109:52194.0 110:9119.0 111:5231.0 112:10526.0 113:22876.0 114:32591.0 115:127944.0 116:89725.0 117:866248.0 118:93012.0 119:92374.0 120:1043…	C00989	10413	177	203	180	187	291	181	195	185	169	196	115	129
208				3-hydroxypropionic acid	269559	177	213283	87:277.0 90:65.0 93:10.0 94:10.0 98:62.0 100:5.0 101:462.0 102:52.0 105:17.0 107:58.0 110:19.0 113:1.0 116:366.0 121:3.0 122:20.0 125:29.0 129:92.0 130:108.0 140:89.0 146:28.0 147:6230.0 148:971.0 149:461.0 169:36.0 177:1596.0 178:145.0 179:77.0 184:13.0 203:1.0 219:798.0 232:6.0 233:2.0 267:11.0 317:3.0 345:9.0 404:2.0 431:2.0 453:2.0 456:7.0	C01013	68152	445	415	497	694	686	622	543	372	492	304	408	360
209				3-hydroxy-3-methylglutaric acid	520721	109	208716	85:196.0 86:46.0 87:13.0 88:61.0 89:56.0 90:20.0 91:155.0 92:24.0 93:1.0 95:86.0 96:15.0 97:9.0 98:6.0 99:87.0 100:47.0 101:75.0 102:43.0 103:139.0 104:10.0 105:15.0 106:5.0 107:21.0 108:17.0 109:804.0 110:24.0 111:15.0 112:3.0 113:77.0 114:9.0 115:991.0 116:84.0 117:296.0 118:18.0 119:25.0 126:33.0 127:1.0 130:20.0 131:82.0 132:12.0 133:565.0 134:15.0 135:11.0 137:1.0 145:1.0 147:2549.0 148:415.…	C03761	1662	160	161	103	136	240	206	229	133	171	133	207	213
210				2-oxogluconic acid	542152	201	228269	85:3577.0 86:1819.0 87:4277.0 88:2167.0 89:13923.0 90:601.0 91:1818.0 93:1020.0 94:2196.0 95:474.0 97:531.0 98:1300.0 99:2124.0 100:5704.0 101:14351.0 102:2176.0 103:88060.0 104:9019.0 105:5728.0 107:459.0 109:154.0 110:2496.0 111:981.0 112:397.0 113:2134.0 114:2589.0 115:4458.0 116:6302.0 117:57432.0 118:6883.0 119:5261.0 120:263.0 121:368.0 122:147.0 123:19.0 124:611.0 125:505.0 126:1244.0 127:…	C00629	3035456	46	165	145	483	514	796	247	162	378	79	95	42
211				2-ketoadipic acid	331687	100	281453	85:1815.0 86:6399.0 88:1108.0 89:89347.0 90:6894.0 91:4204.0 94:95.0 95:782.0 96:2.0 97:3593.0 98:1735.0 99:34768.0 100:122744.0 101:8297.0 103:2002.0 104:1289.0 105:326.0 107:1870.0 109:636.0 111:2258.0 112:708.0 113:580.0 115:1452.0 119:27817.0 120:2471.0 121:1134.0 122:4.0 125:76.0 127:40705.0 128:13073.0 129:7799.0 130:1541.0 131:7105.0 132:674.0 133:1282.0 134:4812.0 135:234.0 136:261.0 137:…	C00322	71	143	228	162	266	116	161	281	399	239	272	447	132
212				2-hydroxyglutaric acid	507692	129	374016	85:1418.0 86:74.0 90:2.0 95:84.0 96:37.0 99:22.0 101:60.0 102:20.0 113:65.0 115:122.0 116:373.0 117:22.0 120:375.0 129:5247.0 130:672.0 131:332.0 132:33.0 133:891.0 134:84.0 135:30.0 147:2542.0 148:301.0 149:626.0 150:83.0 151:11.0 155:12.0 156:6.0 157:1293.0 158:215.0 159:188.0 161:4.0 184:18.0 185:79.0 186:3.0 203:870.0 204:200.0 205:22.0 218:41.0 221:32.0 223:67.0 231:369.0 232:66.0 243:61.0 2…	C02630	43	805	864	9462	1501	1597	1729	1992	1593	1846	972	1126	977
213				2-hydroxyadipic acid	551682	261	268566	86:185.0 94:4.0 99:685.0 101:418.0 107:350.0 109:896.0 110:413.0 112:48.0 114:23.0 120:45.0 124:7.0 126:10.0 128:947.0 129:5950.0 130:904.0 131:187.0 133:243.0 136:22.0 139:201.0 140:31.0 142:33.0 143:167.0 145:3.0 147:1398.0 148:56.0 149:471.0 151:28.0 153:30.0 155:195.0 166:8.0 170:21.0 171:3884.0 172:296.0 176:4.0 177:33.0 179:4.0 180:1.0 182:3.0 183:149.0 184:45.0 185:209.0 186:17.0 187:5.0 1…	C02360	193530	152	157	119	227	374	125	138	58	76	51	79	125
214				2-deoxytetronic acid	432682	233	368032	85:390.0 86:284.0 88:324.0 89:677.0 93:159.0 97:418.0 98:312.0 99:117.0 100:1023.0 101:2720.0 102:531.0 103:373.0 106:648.0 107:28149.0 108:1230.0 109:886.0 110:5378.0 111:249.0 112:96.0 113:22.0 114:333.0 115:108.0 116:43.0 117:3842.0 118:387.0 119:202.0 121:194.0 122:8.0 124:149.0 127:2293.0 128:244.0 129:2166.0 130:9892.0 131:1958.0 132:352.0 133:2783.0 134:33991.0 135:1114.0 136:1009.0 137:41…			635	416	439	481	418	627	434	562	496	206	318	240
215				2-deoxyribonic acid	544924	335	232639	90:306.0 92:28.0 93:132.0 97:6886.0 101:5997.0 110:3515.0 112:429.0 116:7217.0 117:10395.0 118:702.0 119:76.0 125:182.0 127:1941.0 129:9407.0 138:164.0 140:7842.0 141:360.0 143:655.0 146:464.0 147:13817.0 148:2082.0 149:1838.0 167:295.0 169:1602.0 173:209.0 175:310.0 181:32.0 182:927.0 187:41.0 189:3436.0 190:2806.0 191:2546.0 200:519.0 204:3369.0 205:5304.0 206:771.0 214:62.0 215:1751.0 217:271.…		22987624	76	49	42	45	131	65	47	65	55	58	76	54
216				2,5-furandicarboxylic acid	543827	285	348921	85:472.0 86:307.0 90:60.0 92:18.0 93:526.0 94:262.0 95:110.0 97:172.0 98:301.0 99:88.0 100:62.0 101:263.0 103:1234.0 104:164.0 106:166.0 107:166.0 108:69.0 109:343.0 110:279.0 113:526.0 114:159.0 116:124.0 122:161.0 126:43.0 127:274.0 128:117.0 129:159.0 130:25.0 131:405.0 132:9.0 133:906.0 134:237.0 135:434.0 137:298.0 141:1.0 142:123.0 144:36.0 147:9718.0 148:1263.0 149:1108.0 151:27.0 152:29.0…	n/a	76720	43	53	45	58	133	51	76	45	35	42	51	38
217				2,3-dihydroxybutanoic acid	384445	292	238007	85:2076.0 86:2748.0 87:5901.0 88:406.0 89:806.0 90:135.0 91:588.0 93:221.0 94:278.0 95:38.0 97:12.0 100:1745.0 101:4603.0 102:49729.0 103:9323.0 104:2860.0 105:996.0 107:318.0 110:154.0 112:495.0 113:546.0 115:6402.0 116:363.0 117:108448.0 118:12198.0 119:6984.0 120:687.0 121:598.0 124:243.0 125:1009.0 129:7747.0 130:23967.0 131:15316.0 132:2779.0 133:28669.0 134:30197.0 135:3144.0 136:1047.0 138…	n/a	13120900	63	125	47	81	136	84	95	68	75	52	65	64
218				suberyl glycine	532293	188	200526	85:10.0 86:34.0 91:24.0 92:42.0 94:11.0 95:2.0 97:2.0 98:26.0 99:12.0 100:438.0 101:44.0 102:3.0 103:9.0 104:1.0 106:7.0 107:26.0 110:9.0 113:8.0 114:220.0 115:79.0 116:21.0 117:4.0 119:1.0 125:2.0 126:6.0 127:15.0 128:25.0 130:39.0 131:106.0 132:64.0 133:43.0 134:9.0 137:3.0 138:1.0 139:1.0 141:130.0 142:53.0 143:3.0 144:6.0 146:21.0 147:730.0 148:84.0 149:27.0 152:5.0 160:4.0 161:3.0 165:7.0 16…	n/a	25202560	65	39	42	53	132	68	55	39	54	59	75	48
219				stigmasterol	1110434	159	199227	85:338.0 87:7.0 88:18.0 89:101.0 90:13.0 91:3177.0 92:471.0 93:2738.0 94:496.0 95:2308.0 96:514.0 97:1648.0 98:96.0 99:100.0 100:3.0 101:188.0 102:4.0 103:344.0 104:108.0 105:2670.0 106:384.0 107:1948.0 108:278.0 109:1101.0 110:147.0 111:152.0 113:25.0 114:3.0 115:459.0 116:162.0 117:921.0 118:241.0 119:2033.0 120:736.0 121:1072.0 122:157.0 123:402.0 124:33.0 125:26.0 127:82.0 128:248.0 129:5019.…	C05442	5280794	107	297	148	433	208	719	528	72	160	125	529	119
220				squalene	976270	95	208781	86:9.0 91:548.0 92:128.0 93:1003.0 94:287.0 95:1503.0 96:113.0 97:56.0 98:2.0 103:98.0 104:14.0 105:312.0 106:39.0 107:612.0 108:105.0 109:352.0 110:43.0 111:24.0 112:19.0 115:8.0 119:226.0 120:96.0 121:549.0 122:157.0 123:343.0 124:69.0 125:6.0 126:8.0 128:3.0 131:24.0 132:4.0 133:90.0 134:74.0 135:288.0 136:328.0 137:349.0 138:32.0 142:11.0 143:11.0 145:13.0 146:9.0 148:4.0 149:265.0 150:34.0 1…	C00751	638072	326	342	227	1251	1054	1242	734	302	624	414	629	539
221				pimelic acid	521297	155	308205	85:528.0 86:412.0 88:327.0 89:162.0 90:4.0 95:650.0 96:588.0 97:6910.0 98:427.0 99:519.0 100:525.0 101:365.0 102:288.0 106:4.0 110:38.0 111:141.0 113:1182.0 114:368.0 115:775.0 116:2318.0 117:6678.0 118:763.0 120:70.0 121:8.0 123:115.0 124:1335.0 125:13719.0 126:1015.0 129:3265.0 130:201.0 131:930.0 132:628.0 133:891.0 137:234.0 139:1133.0 141:150.0 142:87.0 143:1848.0 145:190.0 147:12616.0 148:2…	C02656	385	71	88	92	278	278	176	114	36	75	89	193	77
222				phytol	761377	143	199184	85:619.0 86:43.0 89:53.0 90:10.0 91:137.0 93:107.0 94:130.0 95:1316.0 96:567.0 97:610.0 98:86.0 99:239.0 100:31.0 101:256.0 102:1.0 103:614.0 104:33.0 105:1.0 106:9.0 107:37.0 108:6.0 109:444.0 110:177.0 111:336.0 112:60.0 113:186.0 114:13.0 115:47.0 116:51.0 117:60.0 118:3.0 119:10.0 120:1.0 121:11.0 122:103.0 123:1510.0 124:487.0 125:137.0 126:65.0 127:213.0 128:29.0 129:74.0 130:57.0 131:1.0 1…	C01389	9018	449	573	359	15894	15875	15718	3354	3311	3346	2808	2703	3057
223				pentadecanoic acid monoacylglycerol ester	858210	188	362027	85:2622.0 86:68.0 87:298.0 88:180.0 89:932.0 93:504.0 94:94.0 95:4322.0 96:190.0 97:3340.0 98:871.0 99:801.0 100:2058.0 101:5252.0 102:238.0 103:4733.0 104:392.0 105:325.0 107:402.0 108:16.0 109:1892.0 110:130.0 111:2821.0 112:351.0 113:233.0 114:588.0 115:970.0 116:3800.0 117:4312.0 118:448.0 119:280.0 121:104.0 123:1329.0 125:1067.0 126:163.0 127:69.0 128:224.0 129:6194.0 130:1461.0 131:2672.0 …	n/a	190750	140	136	126	257	399	166	127	170	119	154	140	130
224				pelargonic acid	399163	117	201810	85:67.0 86:17.0 87:23.0 88:4.0 89:34.0 90:10.0 91:3.0 93:8.0 94:2.0 95:1.0 96:2.0 97:57.0 98:40.0 99:72.0 100:25.0 101:41.0 105:62.0 106:3.0 107:3.0 108:3.0 109:2.0 111:20.0 112:3.0 114:3.0 115:3.0 116:88.0 117:1770.0 118:174.0 119:61.0 120:4.0 121:7.0 122:4.0 123:1.0 124:3.0 125:2.0 126:2.0 127:7.0 128:3.0 129:735.0 130:75.0 131:473.0 132:466.0 133:44.0 137:3.0 138:4.0 143:43.0 145:184.0 146:7.0…	C01601	8158	2312	2513	2400	2864	3226	2785	3762	3984	3663	1627	1929	1694
225				palmitoleic acid	706786	129	241426	85:771.0 86:267.0 89:478.0 91:447.0 92:212.0 93:1497.0 94:388.0 95:2807.0 96:3544.0 97:2277.0 98:3123.0 99:697.0 100:108.0 101:32.0 105:365.0 107:948.0 108:214.0 109:1421.0 110:1603.0 111:804.0 112:500.0 116:1428.0 117:14856.0 118:1232.0 119:646.0 120:77.0 121:541.0 122:99.0 123:1000.0 124:689.0 125:144.0 129:11413.0 130:1214.0 131:2384.0 132:1855.0 133:134.0 134:269.0 137:437.0 138:458.0 139:132…	C08362	445638	106	272	391	688	804	674	443	149	342	139	304	102
226				palmitic acid	713542	313	199173	85:2250.0 86:1007.0 87:742.0 88:528.0 89:1945.0 90:301.0 91:636.0 92:101.0 93:1586.0 94:168.0 95:4041.0 96:575.0 97:3248.0 98:2766.0 99:1825.0 100:304.0 101:1083.0 102:274.0 103:304.0 104:12.0 105:2043.0 106:166.0 107:778.0 108:64.0 109:1030.0 110:215.0 111:1426.0 112:625.0 113:304.0 114:78.0 115:635.0 116:3922.0 117:63198.0 118:6147.0 119:2716.0 120:150.0 121:455.0 122:57.0 123:424.0 124:107.0 1…	C00249	985	11113	11387	11337	16571	16741	16648	13949	13807	13595	12675	12426	12775
227				oleic acid	779154	339	215488	85:991.0 86:254.0 87:140.0 88:96.0 89:590.0 90:81.0 91:194.0 92:45.0 93:265.0 94:348.0 95:2577.0 96:4488.0 97:2961.0 98:3321.0 99:736.0 100:34.0 101:232.0 102:36.0 103:181.0 104:1.0 105:382.0 106:40.0 107:201.0 109:1411.0 110:1664.0 111:1158.0 112:547.0 113:144.0 114:7.0 115:100.0 116:1440.0 117:14668.0 118:1451.0 119:1036.0 120:85.0 121:386.0 122:30.0 123:1152.0 124:600.0 125:312.0 126:99.0 127:…	C00712	445639	80	99	142	174	371	128	213	96	119	77	128	145
228				octadecanol	754493	327	410809	85:5474.0 86:1681.0 87:2209.0 88:746.0 89:18591.0 90:2009.0 91:8032.0 92:204.0 93:1040.0 95:3742.0 96:2122.0 97:16115.0 98:3178.0 99:1726.0 101:12143.0 102:1542.0 103:27449.0 105:847.0 109:1782.0 110:1217.0 111:7128.0 112:1233.0 113:2370.0 114:384.0 115:5977.0 116:1241.0 117:365.0 118:397.0 120:218.0 121:332.0 122:221.0 125:2162.0 127:1309.0 128:133.0 129:2586.0 131:1014.0 133:363.0 136:156.0 137…	D01924	8221	216	231	172	157	314	170	335	189	175	194	275	230
229				myristic acid	634543	285	199929	85:416.0 86:210.0 87:140.0 88:111.0 89:675.0 90:120.0 92:132.0 93:183.0 94:22.0 95:657.0 96:62.0 97:455.0 98:384.0 99:309.0 100:253.0 101:342.0 102:103.0 103:393.0 104:2.0 105:426.0 106:30.0 107:104.0 108:4.0 109:155.0 110:23.0 111:174.0 112:80.0 113:55.0 114:42.0 115:56.0 116:921.0 117:10900.0 118:1035.0 119:428.0 120:34.0 121:45.0 122:6.0 123:38.0 124:10.0 125:32.0 126:31.0 128:28.0 129:4523.0 …	C06424	11005	1129	1102	1200	1259	2139	1329	832	560	660	419	760	537
230				montanic acid	1086666	117	201821	85:142.0 86:28.0 87:1.0 88:6.0 89:42.0 90:1.0 91:12.0 92:11.0 93:10.0 94:15.0 95:126.0 96:21.0 97:148.0 98:119.0 99:62.0 100:3.0 101:13.0 102:20.0 103:7.0 105:23.0 106:13.0 107:18.0 108:9.0 109:58.0 110:5.0 111:80.0 112:24.0 113:19.0 114:1.0 115:13.0 116:71.0 117:1381.0 118:137.0 119:43.0 120:11.0 121:20.0 122:7.0 123:23.0 124:14.0 125:22.0 126:5.0 127:26.0 129:654.0 130:71.0 131:216.0 132:609.0 …	n/a	10470	289	554	341	537	549	314	424	368	192	494	481	240
231				monoolein	950757	129	317161	85:1152.0 86:300.0 89:1175.0 90:109.0 91:624.0 92:171.0 93:1678.0 94:573.0 95:4616.0 96:1046.0 97:3365.0 98:1708.0 99:839.0 100:369.0 101:6514.0 102:594.0 103:12294.0 104:1285.0 105:983.0 107:816.0 108:88.0 109:1992.0 110:307.0 111:1601.0 112:435.0 113:439.0 114:69.0 115:465.0 116:2691.0 117:4015.0 118:589.0 119:481.0 121:1535.0 122:259.0 123:806.0 124:133.0 125:312.0 126:121.0 129:17783.0 130:35…			6378	6250	6379	2582	2713	2563	4191	4024	4071	4330	4293	4625
232				methylhexadecanoic acid	750645	117	200398	85:187.0 86:54.0 89:175.0 90:1.0 91:361.0 92:175.0 93:183.0 94:2.0 95:381.0 96:39.0 97:330.0 98:279.0 99:150.0 101:110.0 102:6.0 103:220.0 104:21.0 105:252.0 106:25.0 107:46.0 109:123.0 111:229.0 112:81.0 113:22.0 115:43.0 116:481.0 117:7486.0 118:650.0 119:283.0 121:27.0 123:8.0 125:25.0 126:6.0 127:7.0 128:32.0 129:3530.0 130:400.0 131:1108.0 132:2550.0 133:534.0 134:89.0 135:24.0 140:4.0 141:1…	n/a	10465	923	1026	1270	5450	5343	5506	3643	3644	3864	783	813	806
233				linolenic acid	779785	108	199206	85:851.0 86:355.0 87:178.0 88:158.0 89:692.0 90:88.0 91:9256.0 92:1578.0 93:11376.0 94:5164.0 95:9853.0 96:1602.0 97:1334.0 98:556.0 99:544.0 100:74.0 101:247.0 102:56.0 103:266.0 104:189.0 105:3567.0 106:1031.0 107:4837.0 108:5638.0 109:2368.0 110:474.0 111:447.0 112:113.0 113:91.0 114:9.0 115:387.0 116:1056.0 117:5814.0 118:688.0 119:2154.0 120:737.0 121:3223.0 122:1832.0 123:742.0 124:181.0 12…	C06427	5280934	263	706	415	3221	3371	3719	431	841	967	445	726	309
234				linoleic acid methyl ester	736135	95	774228	85:10109.0 86:806.0 87:21715.0 88:2010.0 89:1013.0 90:351.0 91:36012.0 92:6905.0 93:39035.0 94:30007.0 95:109911.0 96:62878.0 97:24535.0 98:5597.0 99:3382.0 100:842.0 101:4730.0 102:599.0 103:1213.0 104:1657.0 105:7816.0 106:3597.0 107:18625.0 108:16287.0 109:41967.0 110:27363.0 111:9252.0 112:1599.0 113:1655.0 114:917.0 115:5425.0 116:796.0 117:2496.0 118:1246.0 119:4551.0 120:3709.0 121:18635.0…			70	199	136	194	289	263	317	73	141	68	188	119
235				linoleic acid	777102	337	199240	85:539.0 86:198.0 87:84.0 88:115.0 89:404.0 90:26.0 91:2027.0 92:324.0 93:2910.0 94:2158.0 95:4815.0 96:2863.0 97:1449.0 98:363.0 99:311.0 100:44.0 101:132.0 102:9.0 103:8.0 104:66.0 105:910.0 106:291.0 107:1535.0 108:1155.0 109:1950.0 110:1406.0 111:542.0 112:70.0 113:62.0 114:10.0 115:124.0 116:674.0 117:3883.0 118:441.0 119:654.0 120:263.0 121:1616.0 122:715.0 123:850.0 124:533.0 125:246.0 126…	C01595	5280450	101	119	98	359	577	268	351	67	132	95	120	97
236				lignoceric acid	977850	117	199247	85:255.0 86:33.0 87:41.0 88:34.0 89:37.0 90:5.0 91:41.0 93:66.0 94:3.0 95:288.0 96:43.0 97:296.0 98:225.0 99:57.0 100:7.0 101:8.0 102:1.0 103:20.0 105:90.0 106:26.0 107:39.0 108:15.0 109:66.0 110:3.0 111:147.0 112:43.0 113:14.0 115:19.0 116:159.0 117:3640.0 118:341.0 119:146.0 120:13.0 121:33.0 122:9.0 123:19.0 124:11.0 125:37.0 128:13.0 129:1631.0 130:197.0 131:366.0 132:1612.0 133:303.0 134:91.…	C08320	11197	1389	1363	1325	2423	2495	2627	601	417	828	1605	1531	1564
237				lauric acid	547440	117	438076	85:182.0 86:176.0 89:152.0 93:212.0 95:794.0 96:71.0 97:324.0 98:363.0 99:346.0 100:73.0 101:219.0 105:252.0 108:20.0 109:141.0 111:208.0 112:78.0 114:163.0 116:912.0 117:12351.0 118:1078.0 119:304.0 121:1.0 122:16.0 125:53.0 126:97.0 129:4802.0 130:745.0 131:2508.0 132:3891.0 133:248.0 134:9.0 139:119.0 141:73.0 143:313.0 144:3.0 145:1566.0 146:246.0 155:31.0 157:122.0 158:62.0 159:106.0 167:37.…	C02679	3893	4675	4327	4390	4798	4798	4921	4221	4449	4037	1831	1502	1468
238				isopalmitic acid	699712	313	362085	85:1913.0 86:855.0 87:384.0 88:419.0 89:1789.0 90:293.0 91:430.0 92:32.0 93:1348.0 94:105.0 95:4147.0 96:412.0 97:3233.0 98:2630.0 99:1680.0 101:1057.0 102:52.0 103:52.0 105:2055.0 106:550.0 107:793.0 108:96.0 109:1296.0 110:346.0 111:1961.0 112:645.0 113:408.0 115:595.0 116:1093.0 117:62138.0 118:5469.0 119:2573.0 120:52.0 121:770.0 122:3.0 123:515.0 124:74.0 125:522.0 126:381.0 127:297.0 128:10…	n/a	36247	60	85	43	58	124	64	93	72	62	42	51	66
240				gamma-tocopherol	1026222	223	202089	85:38.0 87:1.0 88:3.0 90:2.0 91:84.0 92:6.0 93:9.0 95:56.0 96:10.0 97:5.0 100:8.0 101:15.0 102:2.0 103:10.0 104:31.0 105:86.0 106:15.0 107:6.0 108:2.0 109:49.0 113:15.0 114:1.0 115:6.0 116:18.0 117:6.0 118:3.0 119:21.0 120:16.0 121:20.0 123:12.0 124:4.0 127:14.0 128:16.0 129:310.0 131:17.0 132:12.0 134:14.0 135:2.0 136:8.0 137:2.0 141:19.0 142:39.0 143:18.0 144:1.0 145:69.0 146:11.0 148:8.0 149:1…	C02483	92729	115	112	64	263	180	127	82	51	121	64	88	104
241				dodecanol	508488	243	218955	85:848.0 86:96.0 87:260.0 88:204.0 89:2162.0 90:175.0 91:343.0 94:34.0 95:202.0 97:2317.0 98:257.0 99:368.0 100:84.0 101:1119.0 102:69.0 103:2233.0 104:130.0 105:39.0 107:2.0 109:13.0 110:1185.0 111:1111.0 112:146.0 113:110.0 114:323.0 115:439.0 116:10.0 117:95.0 118:230.0 119:2.0 120:1.0 121:2.0 123:4.0 125:109.0 128:17.0 129:491.0 130:34.0 132:6.0 133:12.0 134:68.0 136:3.0 140:30.0 142:6.0 143:…	C02277	8193	307	446	325	358	478	235	526	329	366	312	397	292
242				dodecane	247379	98	221584	85:7706.0 86:1554.0 87:672.0 88:810.0 89:230.0 93:103.0 94:200.0 95:91.0 96:489.0 97:374.0 98:3532.0 99:315.0 100:1610.0 101:263.0 102:140.0 103:534.0 105:279.0 107:79.0 108:33.0 109:6.0 110:3339.0 111:97.0 112:212.0 113:1715.0 117:32.0 120:258.0 121:117.0 122:12.0 125:19.0 126:174.0 127:718.0 130:2.0 131:1128.0 132:536.0 133:163.0 147:7143.0 155:2979.0 156:233.0 167:28.0 170:1.0 174:52.0 182:313…	C08374	8182	167	286	169	115	181	153	108	175	169	140	131	134
243				cis-4-decene-1,10-dioic acid	673455	164	330973	85:321.0 86:2713.0 87:4024.0 88:53.0 90:13.0 91:8139.0 92:2148.0 93:8781.0 94:5346.0 95:13803.0 96:3721.0 97:2068.0 98:2206.0 99:2760.0 100:8480.0 101:4411.0 102:28.0 103:12023.0 104:1179.0 105:1668.0 107:16189.0 108:6056.0 109:5021.0 110:3975.0 111:2330.0 112:410.0 113:9.0 116:1389.0 117:11753.0 118:2635.0 119:24671.0 120:2610.0 121:1186.0 122:729.0 123:1149.0 125:249.0 126:2439.0 127:2889.0 128…	n/a	5366451	134	228	242	436	453	434	201	108	205	69	103	78
244				cholesterol	1082655	129	235824	85:127975.0 86:11549.0 87:17807.0 88:8237.0 89:72258.0 90:10853.0 91:996111.0 92:164330.0 93:776506.0 94:142091.0 95:1043418.0 96:84793.0 97:224013.0 98:20366.0 99:54865.0 100:6491.0 101:94792.0 102:18329.0 103:96886.0 104:53928.0 105:877471.0 106:177079.0 107:674627.0 108:129337.0 109:419771.0 110:53784.0 111:122892.0 112:12847.0 113:35458.0 114:7975.0 115:140569.0 116:77464.0 117:274473.0 118:8…	C00187	5997	288	497	538	547	504	764	172	100	112	144	148	119
245				cerotic acid	1032431	117	199267	85:231.0 86:3.0 87:16.0 88:18.0 89:24.0 91:23.0 92:38.0 93:82.0 94:5.0 95:213.0 96:94.0 97:314.0 98:131.0 99:84.0 100:11.0 101:1.0 104:4.0 105:27.0 106:1.0 107:29.0 109:64.0 110:9.0 111:94.0 112:29.0 113:12.0 115:35.0 116:123.0 117:2647.0 118:229.0 119:120.0 120:8.0 121:21.0 122:2.0 123:8.0 124:8.0 125:8.0 126:23.0 127:4.0 128:7.0 129:1209.0 130:156.0 131:252.0 132:1174.0 133:281.0 134:34.0 135:3…	n/a	10469	200	295	209	1076	1261	1350	321	255	381	182	212	260
246				capric acid	451122	117	213517	85:16.0 86:49.0 89:92.0 90:2.0 92:9.0 93:4.0 95:59.0 97:1.0 98:26.0 99:2.0 100:5.0 102:2.0 103:186.0 104:8.0 105:10.0 107:1.0 111:8.0 112:4.0 114:2.0 116:30.0 117:1634.0 118:88.0 120:2.0 121:2.0 124:4.0 126:4.0 129:500.0 130:17.0 131:266.0 132:333.0 133:45.0 141:1.0 142:8.0 145:113.0 146:2.0 147:6.0 152:1.0 156:1.0 163:8.0 165:2.0 167:5.0 172:19.0 173:53.0 174:15.0 180:1.0 183:2.0 184:2.0 185:2.0…	C01571	2969	677	821	759	693	673	712	566	456	554	573	405	434
247				caffeic acid	748306	219	202653	85:17.0 86:13.0 87:11.0 88:55.0 89:148.0 90:13.0 91:13.0 92:27.0 94:11.0 96:26.0 97:20.0 98:90.0 99:34.0 100:34.0 101:73.0 102:34.0 103:250.0 104:17.0 105:34.0 106:2.0 107:30.0 108:4.0 109:25.0 110:36.0 111:8.0 112:6.0 113:27.0 114:58.0 115:90.0 116:30.0 117:131.0 120:1.0 122:10.0 123:20.0 124:14.0 126:11.0 127:23.0 128:20.0 129:133.0 130:27.0 131:106.0 132:2.0 133:74.0 134:35.0 135:51.0 136:17.0…	C01481	689043	113	282	193	294	190	277	264	176	190	150	220	91
248				beta-sitosterol	1128240	129	553589	85:9491.0 86:584.0 87:474.0 88:249.0 89:1801.0 90:238.0 91:20154.0 92:3609.0 93:16874.0 94:3081.0 95:21535.0 96:2079.0 97:4948.0 98:581.0 99:2568.0 100:185.0 101:2207.0 102:430.0 103:2224.0 104:1275.0 105:20476.0 106:4111.0 107:16079.0 108:3378.0 109:9314.0 110:1432.0 111:3682.0 112:353.0 113:976.0 114:165.0 115:3773.0 116:1711.0 117:7250.0 118:2445.0 119:16475.0 120:7891.0 121:13957.0 122:2328.0…			2982	2914	2559	4501	4330	4243	1284	1467	1639	526	525	460
249				behenic acid	919542	132	606045	85:1377.0 86:340.0 87:349.0 88:159.0 89:729.0 90:188.0 93:522.0 94:171.0 95:1707.0 96:217.0 97:2323.0 98:1637.0 99:743.0 100:229.0 101:196.0 102:180.0 105:585.0 106:59.0 107:423.0 109:867.0 110:170.0 111:970.0 112:443.0 113:391.0 114:190.0 115:200.0 116:1566.0 117:27795.0 118:2637.0 119:1143.0 120:28.0 121:314.0 122:85.0 123:365.0 124:140.0 125:280.0 126:58.0 127:125.0 128:223.0 129:12208.0 130:1…			712	727	819	1293	1474	1385	189	146	159	229	337	204
250				azelaic acid	610175	317	225382	85:15358.0 86:7124.0 87:4689.0 88:6613.0 89:10112.0 90:1230.0 91:11117.0 92:1386.0 93:28761.0 94:3062.0 95:7852.0 96:7553.0 97:36794.0 98:6395.0 99:11964.0 100:1001.0 101:11882.0 102:2116.0 103:5944.0 104:229.0 105:7786.0 106:1193.0 107:28194.0 108:3810.0 109:15888.0 110:2052.0 111:31098.0 112:2796.0 113:1387.0 114:526.0 115:6336.0 116:39085.0 117:100834.0 118:10559.0 119:6865.0 120:206.0 121:930…	C08261	2266	116	194	201	324	693	625	472	123	321	289	378	135
251				arachidic acid	856203	117	201822	85:46.0 89:5.0 91:3.0 92:1.0 95:36.0 97:26.0 98:40.0 99:11.0 100:6.0 101:3.0 103:1.0 107:4.0 108:5.0 109:10.0 111:46.0 112:6.0 113:3.0 116:52.0 117:721.0 118:35.0 119:2.0 120:4.0 125:2.0 127:2.0 129:340.0 130:17.0 131:102.0 132:283.0 133:22.0 140:1.0 143:11.0 145:165.0 146:2.0 148:3.0 149:4.0 152:6.0 155:3.0 157:6.0 159:1.0 163:5.0 165:3.0 166:4.0 167:2.0 171:5.0 172:5.0 173:1.0 175:3.0 176:8.0 1…	C06425	10467	1017	801	850	811	857	861	697	600	448	964	853	620
252				6-hydroxycaproic acid	433595	171	605477	85:1371.0 86:150.0 87:613.0 88:353.0 89:559.0 90:16.0 91:74.0 95:79.0 96:10.0 97:4949.0 98:288.0 99:1352.0 100:467.0 101:2220.0 102:395.0 103:4202.0 104:135.0 105:358.0 108:3.0 110:17.0 111:30.0 113:543.0 114:43.0 115:650.0 116:732.0 117:20993.0 118:2136.0 119:1066.0 123:269.0 124:4.0 127:186.0 129:2633.0 130:348.0 131:629.0 132:359.0 133:2856.0 134:264.0 135:69.0 136:5.0 138:1.0 139:9.0 140:1.0 …			65	57	90	101	123	58	100	47	94	57	36	49
253				6-hydroxycaproate dimer	756919	187	224884	85:1533.0 86:185.0 87:1125.0 89:722.0 91:581.0 95:209.0 97:16043.0 98:862.0 99:3071.0 100:314.0 101:3930.0 102:539.0 103:6921.0 104:778.0 105:384.0 109:97.0 111:217.0 113:873.0 114:238.0 115:3419.0 116:1599.0 117:8045.0 118:1016.0 119:477.0 120:84.0 123:62.0 124:62.0 125:32.0 128:189.0 129:9198.0 130:1094.0 131:2628.0 132:174.0 133:2336.0 134:1499.0 136:16.0 138:3.0 139:52.0 140:1.0 141:233.0 142…	C06103	14490	92	108	125	1357	1501	1253	1239	1243	1082	369	668	721
254				2-palmitoleic acid	710089	311	770147	85:13546.0 86:2958.0 87:5995.0 88:2988.0 89:10801.0 90:519.0 91:5220.0 93:7935.0 94:4627.0 95:19127.0 96:35028.0 97:24060.0 98:9365.0 99:34108.0 100:2464.0 101:7198.0 105:2799.0 106:721.0 107:747.0 108:861.0 109:8794.0 110:6503.0 111:10967.0 112:7818.0 113:9847.0 114:1694.0 115:2001.0 116:16896.0 117:130142.0 118:14893.0 119:7218.0 120:2013.0 122:1297.0 123:5113.0 124:4515.0 125:5864.0 126:1585.0…			44	53	63	88	287	102	86	36	43	46	89	70
255				2-monostearin	948845	218	227282	85:3952.0 86:182.0 88:2758.0 89:1344.0 90:164.0 91:247.0 93:720.0 95:1651.0 96:259.0 97:2571.0 98:1734.0 99:1286.0 101:5168.0 102:593.0 103:9163.0 104:847.0 105:654.0 106:127.0 107:209.0 109:1053.0 110:83.0 111:978.0 112:78.0 113:1038.0 114:309.0 115:1064.0 116:1137.0 117:1740.0 118:195.0 119:8.0 120:103.0 121:461.0 122:65.0 123:271.0 124:47.0 125:70.0 128:476.0 129:16424.0 130:2635.0 131:3696.0 …		24832088	102	298	219	585	380	768	279	123	262	177	293	177
256				2-monopalmitin	889671	218	213378	85:1386.0 86:105.0 88:142.0 89:873.0 90:81.0 91:91.0 92:17.0 93:133.0 94:57.0 95:919.0 96:197.0 97:599.0 98:514.0 99:500.0 100:49.0 101:1506.0 102:193.0 103:5054.0 104:416.0 105:437.0 106:74.0 107:127.0 108:3.0 109:359.0 110:49.0 111:280.0 112:63.0 113:508.0 114:114.0 115:530.0 116:299.0 117:1017.0 118:121.0 119:133.0 120:5.0 121:27.0 122:25.0 123:137.0 124:8.0 125:46.0 126:50.0 127:66.0 128:173.…	n/a	123409	167	297	170	622	426	309	47	56	90	65	158	74
257				2-monoolein	942197	129	203261	85:442.0 86:15.0 87:212.0 88:53.0 89:542.0 90:36.0 91:382.0 92:23.0 93:647.0 94:200.0 95:1203.0 96:336.0 97:547.0 98:391.0 99:237.0 100:13.0 101:1461.0 102:114.0 103:12485.0 104:1190.0 105:780.0 106:68.0 107:239.0 108:96.0 109:356.0 110:151.0 111:170.0 112:29.0 113:274.0 114:37.0 115:376.0 116:243.0 117:673.0 118:46.0 119:166.0 120:21.0 121:270.0 122:48.0 123:157.0 124:71.0 125:35.0 127:21.0 128:…	C02112	5319879	608	901	558	2439	2269	2541	2252	2096	2025	1848	1712	1519
258				2-hydroxyvaleric acid	310750	131	218773	85:1140.0 86:325.0 87:79.0 88:41.0 89:349.0 90:12.0 94:13.0 95:1557.0 96:1414.0 97:153.0 98:157.0 99:228.0 100:481.0 101:220.0 103:65.0 105:6.0 106:3.0 107:100.0 110:2.0 111:68.0 112:145.0 113:440.0 114:198.0 115:2353.0 116:2204.0 117:816.0 118:74.0 119:63.0 123:1.0 125:6.0 128:25.0 129:126.0 130:20.0 131:9925.0 132:1204.0 133:1158.0 134:168.0 135:71.0 137:1.0 140:409.0 142:34.0 143:108.0 146:353…	n/a	98009	314	230	273	507	446	299	275	381	556	374	446	314
259				223494 fatty acid methyl ester	733284	122	223494	85:1193.0 86:134.0 91:2138.0 92:412.0 93:2736.0 94:5190.0 95:3937.0 96:6094.0 97:9333.0 98:4130.0 99:468.0 100:168.0 105:1080.0 106:404.0 107:1282.0 108:3856.0 109:1902.0 110:4261.0 111:2583.0 112:2460.0 113:125.0 114:71.0 119:588.0 120:1139.0 121:726.0 122:16799.0 123:3868.0 124:2489.0 125:951.0 126:386.0 127:59.0 128:79.0 130:220.0 134:945.0 135:321.0 136:11563.0 137:2693.0 138:1617.0 139:363.0…			36	81	73	119	71	51	24	56	52	37	54	66
260				1-monopalmitin	901207	371	202859	85:631.0 86:60.0 87:31.0 88:69.0 89:113.0 91:26.0 92:8.0 93:48.0 95:909.0 96:19.0 97:532.0 98:174.0 99:191.0 101:1315.0 102:107.0 103:1040.0 104:45.0 105:19.0 107:8.0 109:435.0 110:6.0 111:104.0 113:36.0 115:74.0 116:861.0 117:1193.0 118:74.0 121:4.0 123:165.0 124:2.0 125:36.0 126:1.0 129:1437.0 130:179.0 131:542.0 132:323.0 133:484.0 134:1.0 135:57.0 137:65.0 143:44.0 145:483.0 146:121.0 147:148…	n/a	14900	184	297	187	403	580	449	482	176	191	151	347	154
261				1-monopalmiteolin	899150	369	466015	85:726.0 86:52.0 87:72.0 88:53.0 89:366.0 90:7.0 93:61.0 94:51.0 95:697.0 96:113.0 97:2842.0 98:255.0 99:320.0 100:46.0 101:2584.0 102:201.0 103:2471.0 104:211.0 105:157.0 107:36.0 108:20.0 109:258.0 110:3.0 111:1264.0 112:102.0 113:73.0 115:149.0 116:1494.0 117:1930.0 118:212.0 119:182.0 121:106.0 123:152.0 124:20.0 125:534.0 126:3.0 127:95.0 128:3.0 129:1854.0 130:425.0 131:1062.0 132:398.0 133…	n/a	14900	66	64	50	79	192	97	74	47	35	59	63	43
262				1-hexadecanol	679338	299	213408	85:5855.0 86:768.0 87:2701.0 88:1014.0 89:14519.0 90:1392.0 91:4241.0 92:351.0 93:261.0 94:58.0 95:1655.0 96:824.0 97:15257.0 98:1810.0 99:3243.0 100:578.0 101:7460.0 102:1024.0 103:18214.0 104:1657.0 105:757.0 106:2.0 107:101.0 108:3.0 109:530.0 110:181.0 111:6735.0 112:1039.0 113:1287.0 114:261.0 115:3429.0 116:473.0 117:1749.0 118:135.0 119:58.0 121:1.0 122:14.0 123:165.0 124:112.0 125:2155.0 …	C00823	2682	165	204	151	214	372	222	200	84	116	77	125	140

## Sheet: Plan2
		header										HA1	HA2	HA3	PGPB+HA1	PGPB+HA2	PGPB+HA3	PGPB1	PGPB2	PGPB3	CONT1	CONT2	CONT3
		xylulose NIST										64	440	737	962	2233	1415	395	174	396	59	136	99
		xylonolactone NIST										109	327	381	575	1079	223	480	194	273	171	346	203
		xylitol										224	322	372	316	2153	417	531	87	305	162	228	90
		xanthurenic acid										36	50	54	77	82	55	35	26	78	33	40	58
		xanthosine										83	65	77	57	79	57	66	28	67	78	83	42
		xanthine										63	55	40	110	212	51	51	34	46	54	72	48
		vanillin										61	84	74	90	295	70	80	53	64	63	67	42
		vanillic acid										147	730	655	848	3962	806	839	334	648	436	646	552
		valine TMS1x	238506	146	289649	85:2344.0 86:2858.0 87:4112.0 88:779.0 89:389.0 91:1506.0 92:210.0 93:94.0 95:9.0 98:458.0 99:916.0 100:1113.0 101:13.0 102:1572.0 103:5410.0 104:1239.0 107:775.0 108:84.0 109:21.0 110:458.0 111:18.0 112:265.0 113:29604.0 114:2599.0 115:507.0 116:1.0 117:1337.0 118:555.0 119:86.0 120:55.0 121:2.0 122:2556.0 123:68.0 124:123.0 127:517.0 128:2665.0 129:713.0 130:6811.0 131:1470.0 132:337.0 133:668.…	C00183		1182			228	195	166	254	162	196	124	262	397	162	225	212
		valine	313224	144	199605	85:48.0 86:132.0 87:8.0 88:9.0 89:2.0 90:21.0 91:58.0 92:93.0 93:1.0 97:102.0 98:14.0 99:2.0 100:836.0 101:92.0 102:11.0 103:76.0 104:20.0 105:42.0 106:2.0 107:49.0 109:2.0 110:18.0 111:13.0 112:18.0 113:8.0 114:87.0 115:99.0 116:9.0 117:113.0 118:31.0 119:19.0 120:6.0 129:31.0 130:55.0 131:55.0 132:140.0 133:378.0 134:33.0 135:4.0 136:5.0 142:21.0 143:24.0 144:4737.0 145:554.0 146:209.0 147:684.…	C00183		6287			698	7709	8924	23631	93212	13114	27616	10696	24656	3384	9144	6061
		uridine	856953	258	213127	85:2472.0 86:1478.0 87:1633.0 88:576.0 89:3553.0 90:421.0 91:253.0 92:172.0 93:316.0 94:534.0 95:1117.0 96:2472.0 97:1997.0 98:1743.0 99:16654.0 100:10368.0 101:8412.0 102:3218.0 103:20005.0 104:2189.0 105:1295.0 106:340.0 107:121.0 108:303.0 109:830.0 110:708.0 111:2286.0 112:998.0 113:4642.0 114:1083.0 115:4665.0 116:3572.0 117:7633.0 118:943.0 119:1514.0 120:357.0 121:254.0 122:176.0 123:233.0…	C00299	58-96-8	6029			73	50	54	2383	6726	81	542	68	1128	28	91	35
		uric acid (mix spec with myo-inositol)	730534	441	304993	85:1183.0 86:635.0 87:1085.0 88:76.0 89:655.0 90:45.0 92:11.0 95:24.0 97:40.0 98:89.0 99:130.0 100:2120.0 101:1153.0 106:632.0 107:268.0 109:13.0 110:360.0 111:521.0 113:595.0 115:426.0 117:1175.0 118:109.0 119:425.0 121:144.0 122:5.0 123:45.0 125:103.0 127:924.0 128:320.0 130:152.0 131:4725.0 132:439.0 134:1320.0 135:44.0 137:68.0 139:116.0 140:421.0 141:844.0 142:291.0 143:4524.0 144:445.0 145:…	C00366		1175			41	48	72	46	97	60	53	55	58	44	32	50
		urea major	337230	171	224322	87:1643.0 89:608.0 91:647.0 92:532.0 93:862.0 95:29.0 98:782.0 99:44753.0 100:38347.0 101:1438.0 102:1416.0 103:2435.0 106:473.0 107:238.0 108:298.0 109:378.0 110:663.0 111:2458.0 112:209.0 113:1856.0 114:14497.0 117:5758.0 119:2230.0 120:461.0 121:146.0 122:91.0 125:99.0 128:322.0 129:368.0 131:8505.0 132:9497.0 133:2364.0 134:978.0 136:170.0 138:52.0 139:475.0 140:192.0 142:1302.0 144:111.0 146…						1009	1561	2250	4519	5148	2735	3199	2385	3886	1300	3925	2270
		uracil										556	8856	1070	956	2604	1919	6855	1126	3305	988	1185	862
		UDP GlcNAc	623732	226	227600	85:952.0 86:705.0 87:643.0 88:391.0 89:4049.0 90:359.0 93:304.0 94:39.0 96:387.0 98:207.0 99:1266.0 100:2130.0 101:3278.0 102:743.0 103:7514.0 104:486.0 105:288.0 108:488.0 109:109.0 110:499.0 111:775.0 112:253.0 113:2292.0 114:914.0 115:1678.0 116:2633.0 117:11126.0 118:1105.0 119:1215.0 122:245.0 124:170.0 125:25.0 126:314.0 127:320.0 128:1430.0 129:6405.0 130:1067.0 131:3191.0 132:632.0 133:59…	C00043		445675			51	35	37	37	119	46	38	47	90	48	73	38
		tyrosine mz147 missing	670802	218	381469	86:117.0 91:15.0 92:34.0 98:39.0 100:1184.0 101:47.0 102:44.0 130:112.0 132:42.0 144:2.0 163:71.0 165:27.0 179:321.0 180:48.0 181:24.0 183:7.0 192:19.0 193:24.0 207:35.0 218:2929.0 219:549.0 220:248.0 267:29.0 280:207.0 281:83.0 354:13.0 380:5.0 497:9.0	C00082		6057			68	1028	1932	9847	42673	4196	8850	2149	6958	444	2459	442
		tyramine										132	1686	3017	4353	15427	5629	4361	943	3121	254	1694	978
												70	112	118	87	328	99	96	48	92	59	72	64
		tryptophan minor	775139	202	269863	86:3921.0 88:18.0 91:4.0 93:24.0 97:18.0 98:151.0 100:6574.0 101:2506.0 102:1284.0 103:739.0 104:521.0 105:7.0 107:141.0 109:49.0 110:186.0 111:12.0 112:193.0 113:18.0 114:288.0 115:145.0 116:369.0 117:5036.0 118:1275.0 119:639.0 120:109.0 121:14.0 122:5.0 125:8.0 128:877.0 129:1450.0 130:10921.0 131:1800.0 132:2970.0 133:285.0 135:8.0 136:7.0 138:4.0 139:7.0 140:205.0 141:4.0 142:209.0 143:312.0…	C00078		6305			49	63	45	81	83	70	47	46	30	29	57	45
		tryptophan										33	47	106	614	2069	302	250	44	315	32	80	80
		triethanolamine	530879	262	200764	87:141.0 88:120.0 90:4.0 91:629.0 92:745.0 93:40.0 94:49.0 95:20.0 96:13.0 97:82.0 98:146.0 99:143.0 101:379.0 102:6.0 103:544.0 104:25.0 105:90.0 106:31.0 108:19.0 109:13.0 111:94.0 112:12.0 113:173.0 115:237.0 117:785.0 118:61.0 119:31.0 120:6.0 121:1.0 122:3.0 123:2.0 124:14.0 125:64.0 126:45.0 127:40.0 128:235.0 129:712.0 130:402.0 132:44.0 133:69.0 134:297.0 135:53.0 136:14.0 137:11.0 139:11…	C06771		7618			1397	1883	2003	341	17233	2584	926	291	6410	171	3180	2216
												394	516	1227	708	3886	1069	1004	320	673	505	927	567
		trans-4-hydroxyproline	460567	158	199804	85:7.0 86:18.0 87:14.0 88:14.0 89:9.0 90:3.0 91:57.0 92:25.0 93:13.0 97:6.0 98:13.0 99:21.0 100:89.0 101:55.0 102:8.0 103:211.0 104:4.0 105:1.0 106:4.0 107:26.0 108:7.0 110:11.0 112:12.0 113:4.0 115:43.0 116:133.0 117:16.0 119:3.0 120:2.0 122:2.0 124:7.0 125:1.0 126:3.0 128:14.0 129:28.0 130:15.0 136:11.0 139:3.0 140:3.0 142:116.0 143:9.0 144:8.0 147:25.0 149:8.0 150:2.0 151:6.0 154:1.0 156:22.0 …	C01157		5810			305	1056	409	1041	784	953	1041	408	454	660	498	209
		tocopherol alpha										49	83	48	71	73	103	58	47	64	59	49	58
		thymine										196	553	1626	2323	3767	2492	1729	1628	5773	445	943	536
		thymidine 2	531412	157	233129	85:735.0 86:1498.0 87:2435.0 89:3531.0 91:143.0 92:458.0 94:1250.0 96:897.0 97:1018.0 98:1409.0 99:1977.0 100:602.0 101:9572.0 103:36577.0 104:3536.0 105:1808.0 106:879.0 107:390.0 108:1017.0 109:1641.0 110:16123.0 111:1927.0 112:583.0 113:1308.0 116:1814.0 117:6672.0 118:1586.0 120:372.0 121:221.0 123:226.0 126:1128.0 127:2781.0 129:13016.0 131:10126.0 132:281.0 133:4069.0 134:5050.0 135:117.0 1…	C00214		5789			146	205	176	771	2640	204	634	232	365	207	520	255
		thymidine 1										397	632	2820	3491	6038	3685	2372	2296	8277	262	1202	1021
		threose meox2	446119	205	349927	85:643.0 86:454.0 87:302.0 88:248.0 89:4684.0 90:361.0 91:277.0 93:140.0 98:393.0 99:226.0 100:1945.0 101:1833.0 102:1097.0 103:6663.0 104:811.0 105:689.0 106:16.0 108:1.0 110:401.0 111:62.0 112:385.0 113:389.0 114:781.0 115:987.0 116:985.0 117:18244.0 118:1771.0 119:1243.0 120:172.0 124:5.0 126:375.0 127:582.0 128:218.0 129:1460.0 130:2840.0 131:2415.0 132:512.0 133:4276.0 134:1315.0 135:158.0 1…	n/a		439665			296	44	65	110	115	49	134	74	49	78	56	49
		threonine minor	360353	130	362059	85:384.0 86:1084.0 87:4888.0 88:766.0 89:322.0 98:591.0 99:210.0 100:1710.0 101:2335.0 102:1394.0 103:747.0 104:333.0 105:291.0 106:2.0 107:139.0 112:247.0 113:49.0 114:2191.0 115:2158.0 116:1667.0 117:31491.0 118:3642.0 119:1488.0 120:7.0 121:27.0 123:46.0 126:7.0 127:111.0 128:489.0 129:457.0 130:23663.0 131:7673.0 132:6862.0 133:2523.0 134:374.0 135:170.0 136:1.0 137:8.0 139:1.0 140:89.0 141:4…	C00188		6288			163	315	220	1104	1536	405	449	1006	1420	435	1149	294
		threonine										73	1657	1907	6256	22372	2919	7746	2239	6268	1307	3109	1330
		threonic acid 2	497167	292	199262	86:2.0 89:214.0 90:4.0 92:93.0 93:57.0 95:1.0 99:8.0 100:9.0 101:144.0 102:985.0 103:1234.0 104:105.0 105:26.0 107:28.0 108:10.0 113:18.0 115:5.0 116:4.0 117:1493.0 118:105.0 119:89.0 123:1.0 127:13.0 129:137.0 130:742.0 131:341.0 132:49.0 133:624.0 134:70.0 135:7.0 143:143.0 145:1.0 147:3932.0 148:546.0 149:327.0 150:7.0 156:89.0 161:5.0 162:3.0 163:8.0 167:1.0 173:3.0 175:17.0 176:6.0 177:84.0 …	C01620		439535			1216	17904	22279	42959	132777	40788	32220	9430	34321	8420	24882	14364
												107	340	209	1312	1894	398	765	418	689	134	370	384
		taurine										45	70	47	59	54	57	41	49	46	39	50	51
		talose	655071	160	203596	85:463.0 86:4544.0 87:463.0 88:2301.0 89:24150.0 90:2115.0 94:49.0 96:185.0 97:1062.0 98:748.0 99:1248.0 100:10181.0 101:1951.0 102:5313.0 103:56720.0 104:5478.0 105:17912.0 106:2055.0 107:628.0 108:107.0 110:546.0 111:94.0 112:1408.0 113:390.0 114:8350.0 115:1823.0 116:624.0 117:46567.0 118:4864.0 119:2638.0 120:522.0 121:231.0 122:149.0 123:59.0 124:162.0 125:5.0 126:983.0 127:211.0 128:2685.0 …	C06467		99459			4936	50368	67862	77009	1099176	110120	75441	28597	61303	12218	43542	28743
		tagatose deltaRI 2193	632392	307	228911	85:134.0 87:13.0 88:56.0 89:3196.0 90:46.0 93:48.0 95:314.0 96:12.0 98:113.0 100:726.0 101:388.0 102:81.0 103:24235.0 104:2031.0 105:332.0 106:7.0 107:1059.0 108:4.0 110:77.0 113:162.0 114:680.0 116:88.0 117:1522.0 118:355.0 123:47.0 124:228.0 126:12.0 129:730.0 131:216.0 133:2283.0 136:35.0 140:17.0 142:134.0 144:54.0 149:151.0 159:57.0 163:115.0 166:80.0 170:17.0 172:792.0 174:1139.0 175:180.0 …						71	197	285	349	716	879	239	78	146	184	97	95
		tagatose 2 deltaRI 2551	635893	307	218699	86:64.0 87:27.0 88:34.0 89:27.0 95:47.0 100:91.0 102:47.0 103:12871.0 104:1133.0 105:551.0 106:42.0 107:162.0 109:76.0 110:55.0 113:7.0 114:1136.0 115:79.0 119:316.0 122:42.0 127:47.0 128:68.0 130:60.0 133:565.0 134:237.0 136:68.0 138:22.0 142:194.0 144:52.0 147:2949.0 148:709.0 149:294.0 170:21.0 172:98.0 175:131.0 180:28.0 181:23.0 188:11.0 189:1304.0 190:489.0 191:745.0 193:58.0 195:48.0 196:1…						7151	69630	103056	50536	250866	101110	80948	20251	28723	10931	24830	35383
		tagatose 1 deltaRI 2180	628019	307	236890	85:385.0 87:246.0 88:193.0 89:5272.0 90:307.0 91:499.0 93:570.0 94:323.0 98:1194.0 99:318.0 100:1950.0 101:1353.0 102:375.0 103:47613.0 104:4318.0 105:2249.0 106:100.0 107:265.0 110:4.0 111:214.0 112:46.0 113:414.0 114:1114.0 115:414.0 116:346.0 117:6041.0 118:525.0 119:436.0 120:721.0 121:641.0 125:2.0 126:166.0 127:113.0 128:141.0 129:3546.0 131:1891.0 132:95.0 133:6535.0 134:401.0 138:57.0 139…						155	166	92	216	1211	411	416	122	161	90	540	127
												195	210	159	349	1504	879	522	163	220	184	674	182
		syringic acid										125	1348	1127	1664	5620	1212	1939	446	804	792	904	762
		sulfuric acid										110	91	75	51	57	32	61	70	49	73	27	35
fucose												82	62	56	1237	239	43	711	103	202	46	259	39
fructose-6-phosphate		sucrose	916949	271	203674	85:4313.0 86:1685.0 87:4224.0 88:3784.0 89:11253.0 90:1551.0 91:24387.0 92:12217.0 93:1504.0 94:536.0 95:1204.0 96:997.0 97:2460.0 98:839.0 99:5412.0 100:1760.0 101:13713.0 102:5586.0 103:98022.0 104:9486.0 105:5393.0 106:950.0 107:6803.0 108:804.0 109:6380.0 110:3229.0 111:4689.0 112:742.0 113:5804.0 114:1397.0 115:5729.0 116:5106.0 117:26674.0 118:3267.0 119:4155.0 120:492.0 121:418.0 122:76.0 …	C00089		5988			7244	500021	488503	17971	214372	217508	53603	10350	32222	87278	183806	133990
fructose 1 phosphate		succinic acid										654	2974	2525	3696	9006	2598	3300	1494	2661	3091	4484	2672
erythrose		succinate semialdehyde meox1	294610	113	778643	86:842.0 89:1309.0 107:577.0 113:740.0 427:22.0 448:9.0						149	132	127	204	265	80	152	121	122	102	134	99
erythronic acid lactone		succinate semialdehyde										149	132	46	143	265	95	153	149	144	111	130	99
erythritol		suberyl glycine										65	39	42	53	132	68	55	39	54	59	75	48
enolpyruvate		stigmasterol										107	297	148	433	208	719	528	72	160	125	529	119
digitoxose		stearic acid	787358	117	199195	85:700.0 86:253.0 87:125.0 88:82.0 89:447.0 90:48.0 91:171.0 92:25.0 93:426.0 94:40.0 95:1020.0 96:117.0 97:1024.0 98:749.0 99:386.0 100:49.0 101:187.0 102:22.0 105:450.0 106:48.0 107:188.0 108:13.0 109:271.0 110:45.0 111:412.0 112:177.0 113:76.0 114:7.0 115:100.0 116:947.0 117:16820.0 118:1585.0 119:678.0 120:23.0 121:138.0 122:16.0 123:71.0 124:16.0 125:94.0 126:45.0 127:79.0 128:37.0 129:7299.…	C01530		5281			75331	72498	66415	95901	116265	99257	200738	58732	60513	55022	73011	77030
beta-hexopyranose 1,6-anhydro		squalene										326	342	227	1051	2054	242	734	302	624	414	629	539
beta-glycerolphosphate		spermidine 2										36	83	56	230	799	98	172	54	120	62	62	44
arabitol		sophorose minor	963574	319	225886	89:186.0 94:32.0 102:76.0 103:3776.0 104:188.0 105:3.0 108:94.0 109:38.0 112:6.0 113:76.0 117:1431.0 118:259.0 119:11.0 128:81.0 129:1454.0 131:399.0 133:354.0 134:17.0 142:273.0 145:307.0 147:4355.0 148:588.0 149:280.0 155:12.0 156:99.0 157:798.0 158:276.0 159:75.0 160:303.0 162:1.0 163:92.0 168:40.0 169:201.0 171:32.0 173:530.0 174:12.0 178:74.0 179:36.0 186:149.0 187:12.0 189:466.0 190:48.0 19…	C08250		441432			37	64	261	679	1203	344	496	106	138	49	95	85
553367 disaccharide												49	150	364	959	2592	432	627	190	317	122	183	195
506414 carbohydrate		sialicin										275	182	336	223	272	66	86	30	118	55	87	142
424905 carbohydrate		shikimic acid										2586	68141	84325	42536	120981	79461	33258	10813	23245	16663	34908	19404
400671 carbohydrate		shikimic acid	609587	204	273447	85:53.0 86:703.0 87:68.0 88:174.0 89:56.0 93:27.0 99:142.0 100:1659.0 101:650.0 102:61.0 107:219.0 110:67.0 114:525.0 116:2126.0 117:500.0 118:87.0 121:3.0 124:4.0 128:98.0 129:465.0 130:533.0 131:69.0 132:309.0 134:351.0 141:18.0 143:36.0 144:290.0 146:69.0 147:273.0 149:279.0 152:104.0 155:302.0 157:34.0 158:30.0 162:73.0 169:83.0 170:28.0 171:347.0 172:166.0 173:60.0 185:65.0 188:462.0 189:135…						2064	54624	67611	34377	97841	63852	26608	8550	18631	13237	28021	15701
328803 carbohydrate		serine minor	338606	132	268705	85:8028.0 86:23745.0 87:28596.0 88:52679.0 89:23377.0 90:6788.0 91:14829.0 92:1482.0 93:944.0 94:301.0 96:1414.0 97:194.0 98:3248.0 99:4441.0 100:72704.0 101:23624.0 102:33477.0 103:149415.0 104:16001.0 105:9198.0 106:484.0 107:54.0 108:164.0 109:134.0 110:407.0 112:615.0 113:1538.0 114:3167.0 115:12268.0 116:924728.0 117:120899.0 118:43376.0 119:7957.0 120:1201.0 121:504.0 122:343.0 123:561.0 12…	C00065		5951			219	121	197	4527	7779	1008	1939	743	4331	253	993	111
304945 carbohydrate		serine										443	4148	4401	18284	58217	8491	20156	6219	18288	2996	7404	3374
2-ketogulonic acid		salicylic acid										160	150	105	379	432	154	437	130	238	182	212	166
2-ketoglucose dimethylacetal		salicin										688	908	1637	2304	7898	1924	1415	301	1250	90	304	216
2-deoxyribose		saccharic acid										114	1757	1304	1324	3463	2655	2134	496	909	320	868	734
288365 trisaccharide		ribose										389	1691	1107	707	1947	1203	662	192	435	93	419	242
288331 trisaccharide		ribonic acid gamma-lactone										94	264	448	584	1893	369	279	210	340	236	420	304
285065 disaccharide		ribonic acid										5470	2320	2094	5389	9316	2502	4649	1116	2524	1814	3292	1482
267647 disaccharide		ribitol										50	103	149	101	746	229	80	58	89	27	49	78
238267 trisaccharide		raffinose with mix mz 368	1026190	217	790771	85:307.0 86:165.0 87:382.0 88:112.0 89:1641.0 90:316.0 91:599.0 92:278.0 93:135.0 94:36.0 95:114.0 97:287.0 99:413.0 100:35.0 101:1274.0 102:310.0 103:9305.0 104:732.0 105:804.0 106:194.0 107:136.0 108:64.0 109:673.0 110:118.0 111:427.0 112:88.0 113:405.0 114:125.0 115:619.0 116:632.0 117:3084.0 118:527.0 119:994.0 120:417.0 121:219.0 122:67.0 123:76.0 126:77.0 127:188.0 128:107.0 129:8925.0 130:…						301	255	153	11602	13827	181	5742	1399	3373	848	3236	1695
233289 carbohydrate		raffinose										717	3656	3404	676	2556	1018	905	121	619	1191	1542	879
231210 disaccharide		quinic acid with 103-217-306 contaminant ions	633864	255	949306	85:2688.0 86:818.0 87:3318.0 88:2680.0 89:6812.0 90:754.0 91:1925.0 92:452.0 93:1271.0 94:529.0 95:1219.0 96:497.0 97:1526.0 98:549.0 99:3857.0 100:613.0 101:13142.0 102:3211.0 103:70036.0 104:6610.0 105:4319.0 106:457.0 107:387.0 108:129.0 109:2200.0 110:239.0 111:2666.0 112:672.0 113:3528.0 114:971.0 115:8990.0 116:6315.0 117:26317.0 118:2809.0 119:4477.0 120:646.0 121:949.0 122:68.0 123:425.0 …						1194	23778	29206	19138	57029	29996	12210	4370	9213	4167	9343	6844
231180 carbohydrate		pyruvic acid										898	627	587	2118	3702	1172	2027	604	1723	915	1545	1000
225906 disaccharide		pyrrole-2-carboxylic acid										41	108	97	68	254	88	150	60	46	80	53	64
214402 carbohydrate		pyrophosphate TMS4	547411	451	944156	85:77.0 86:147.0 97:47.0 99:35.0 100:61.0 105:28.0 112:27.0 114:28.0 122:20.0 133:126.0 134:25.0 137:30.0 146:17.0 147:185.0 171:15.0 181:26.0 193:90.0 194:30.0 201:13.0 218:18.0 252:23.0 257:47.0 261:14.0 271:15.0 283:17.0 284:19.0 285:40.0 299:26.0 300:28.0 316:16.0 355:23.0 378:25.0 382:13.0 394:19.0 401:17.0 407:24.0 410:20.0 412:16.0 420:19.0 445:28.0 450:115.0 451:350.0 452:225.0 453:112.0 …						50	43	32	51	31	39	67	40	62	61	47	53
208845 carbohydrate		pyrophosphate	327894	110	268215	85:3151.0 86:2999.0 87:692.0 88:1804.0 89:47.0 90:205.0 91:611.0 93:12.0 95:130.0 96:227.0 97:70.0 98:484.0 99:41264.0 100:16898.0 101:3765.0 102:876.0 104:178.0 106:359.0 107:1468.0 108:315.0 109:266.0 110:19938.0 111:3489.0 112:470.0 113:923.0 114:3402.0 115:352.0 116:430.0 117:7686.0 120:69.0 121:166.0 122:117.0 123:139.0 125:249.0 126:429.0 130:6696.0 131:3804.0 132:960.0 133:574.0 134:1575.0…	C0013		1023			194	359	442	483	782	255	475	593	906	355	568	218
208658 carbohydrate		pyrogallol										28	48	82	88	123	73	71	65	105	50	81	42
202832 disaccharide		pyrazine 2,5-dihydroxy NIST										52	67	65	111	178	43	104	53	56	23	53	39
202573 carbohydrate		putrescine minor	383302	174	213498	85:75.0 86:6397.0 88:188.0 89:1064.0 90:146.0 91:98.0 98:89.0 99:126.0 100:3432.0 101:385.0 102:296.0 103:53.0 104:30.0 113:105.0 114:146.0 115:90.0 116:323.0 117:182.0 118:13.0 119:17.0 130:1997.0 131:287.0 132:431.0 134:102.0 136:11.0 140:13.0 141:1.0 144:9.0 146:1792.0 147:367.0 148:93.0 151:2.0 152:6.0 158:13.0 162:45.0 171:211.0 172:93.0 173:80.0 174:8823.0 175:1470.0 176:610.0 177:60.0 179:…	C00134		1045			13383	110159	4203	10550	13457	38067	76361	3968	3594	5163	14345	9890
201952 carbohydrate		putrescine 3TMS	480878	174	214143	85:243.0 86:3685.0 87:725.0 88:251.0 89:174.0 90:17.0 91:6.0 96:23.0 97:35.0 98:318.0 99:260.0 100:2650.0 101:315.0 102:2177.0 103:198.0 104:74.0 107:1.0 109:3.0 110:77.0 111:7.0 112:153.0 113:150.0 114:373.0 115:2019.0 116:540.0 117:312.0 118:91.0 120:11.0 124:5.0 125:18.0 126:155.0 127:72.0 128:492.0 129:98.0 130:996.0 131:255.0 132:618.0 133:62.0 134:29.0 135:3.0 136:3.0 137:70.0 138:8.0 139:2…	C00134		1045			47	129	119	658	851	89	1297	272	465	574	597	321
200658 carbohydrate		putrescine										231	2080	2063	8826	16091	3172	4157	991	2595	795	1252	1197
200509 carbohydrate		pseudo uridine	813829	217	213381	85:213.0 86:79.0 87:140.0 88:32.0 89:17.0 91:53.0 92:21.0 93:66.0 94:15.0 97:3.0 98:19.0 99:228.0 100:795.0 101:273.0 102:27.0 103:733.0 104:19.0 105:21.0 106:69.0 107:11.0 108:12.0 110:4.0 111:79.0 113:175.0 115:57.0 116:38.0 117:251.0 119:107.0 120:3.0 121:26.0 123:19.0 125:31.0 126:19.0 127:295.0 128:2087.0 129:84.0 130:83.0 131:422.0 132:89.0 133:777.0 134:35.0 135:90.0 136:4.0 137:1.0 139:61…	C02067		15047			146	786	1076	9923	7388	1740	6785	1973	4438	755	3696	1948
200391 disaccharide		propane-1,3-diol NIST										2678	2452	2926	3130	2636	3224	2849	3042	3219	3191	2959	2784
1-kestose		propane-1,2,3-tricarboxylate NIST										85	146	104	145	274	90	112	81	96	96	52	38
1-desoxypentitol		proline										140	462	1533	13009	54785	4901	5166	4312	16492	385	2191	463
1-deoxyerythritol		pipecolic acid										773	2274	1757	43416	65056	6441	28857	18495	27266	9412	9719	7221
199177 carbohydrate		pinitol NIST	624389	260	214437	85:5705.0 86:481.0 87:458.0 88:1263.0 89:112542.0 90:8076.0 91:5702.0 92:253.0 95:525.0 97:1277.0 98:1144.0 99:6856.0 100:146.0 101:9250.0 102:2798.0 103:106665.0 104:9142.0 105:6218.0 106:494.0 107:577.0 108:283.0 109:2502.0 110:189.0 111:3256.0 112:634.0 113:4638.0 114:786.0 115:4563.0 116:18846.0 117:12590.0 118:2297.0 119:10961.0 120:1375.0 121:951.0 122:391.0 123:1065.0 124:292.0 125:1147.0 …						38	29	55	33	82	41	57	39	86	52	43	40
1,5-anhydroglucitol		pimelic acid										71	88	92	278	278	176	114	36	75	89	193	77
xanthurenic acid		phytol										449	873	359	15094	37875	1718	2354	311	9846	808	2703	3057
xanthosine		p-hydroquinone										71	159	155	136	366	160	142	81	304	137	99	62
xanthine		phthalic acid										1215	770	962	5355	3202	2075	2633	1451	3566	1287	1730	923
vanillin		phosphoric acid	344674	314	199165	85:1141.0 86:213.0 87:1561.0 88:399.0 89:1740.0 90:310.0 91:1827.0 92:509.0 93:635.0 94:79.0 95:146.0 96:332.0 97:66.0 98:187.0 99:189.0 100:388.0 102:553.0 103:4819.0 104:1286.0 105:4011.0 106:778.0 107:2556.0 108:270.0 109:902.0 110:31.0 111:43.0 112:70.0 113:263.0 115:8044.0 116:882.0 117:612.0 118:452.0 119:4861.0 120:847.0 121:3955.0 122:438.0 123:1800.0 124:86.0 125:94.0 126:195.0 127:219.0…	C00009		1004			347	1437	3539	6368	5492	4889	3861	783	4020	1095	1105	398
vanillic acid		phenylethylamine										54	55	52	253	88	108	93	53	228	57	70	304
uracil		phenylalanine TMS1x	504424	120	199787	85:25.0 86:89.0 87:89.0 88:16.0 89:88.0 90:42.0 91:936.0 92:100.0 93:136.0 94:11.0 98:12.0 100:21.0 101:14.0 102:207.0 103:846.0 104:88.0 106:25.0 107:8.0 108:10.0 109:11.0 110:15.0 112:11.0 113:6.0 114:2.0 116:5.0 117:11.0 118:137.0 119:59.0 120:2976.0 121:226.0 122:7.0 123:5.0 124:2.0 125:2.0 126:7.0 127:12.0 130:703.0 131:493.0 132:50.0 134:6.0 135:61.0 136:22.0 137:2.0 140:2.0 142:9.0 144:7.0…	C00079		6140			94	52	65	589	759	49	48	49	255	80	50	89
tyramine		phenylalanine										47	258	642	2751	10838	1086	2339	724	2119	86	338	172
tryptophan		phenylacetic acid										34	67	65	93	52	65	49	58	42	75	48	40
tocopherol alpha		pentitol										60	322	372	514	2153	423	465	87	233	166	261	35
thymidine		pentadecanoic acid monoacylglycerol ester NIST										140	136	126	257	399	166	127	170	119	94	140	130
syringic acid		pentadecanoic acid	673634	117	296748	85:1071.0 86:1288.0 87:8160.0 88:28.0 89:460.0 90:253.0 93:201.0 95:2140.0 96:386.0 97:2550.0 98:1026.0 99:342.0 101:749.0 103:3020.0 105:992.0 109:599.0 110:3067.0 111:524.0 112:209.0 113:19.0 114:536.0 116:2276.0 117:28285.0 118:3263.0 119:492.0 125:58.0 129:11057.0 130:492.0 131:3213.0 132:8833.0 134:323.0 136:138.0 142:205.0 145:3722.0 146:170.0 151:8.0 154:216.0 156:787.0 159:272.0 165:30.0 …	C16537		13849			145	6202	618	9936	17521	11506	2020	3475	7613	1407	5111	3323
spermidine 2		pelargonic acid										2912	3513	2400	2864	3226	2785	3762	984	2363	1627	1929	3694
shikimic acid		parabanic acid NIST										121	217	380	436	870	507	354	215	364	210	414	214
pyrogallol/ácido pirogálico		pantothenic acid										1067	1544	1970	4361	6856	7797	3875	1133	2773	994	2507	1201
pyrazine 2,5-dihydroxy		palmitoleic acid										106	272	391	688	804	674	443	149	342	139	304	102
putrescine		palmitic acid										11113	11387	10837	16571	26741	19148	34949	10207	11595	8675	14426	10775
pipecolic acid		oxoproline										2390	10020	8922	37556	89551	14839	34949	15917	23102	8100	11341	8733
p-hydroquinone		oxamic acid										133	99	104	104	163	116	119	85	94	45	122	32
phthalic acid		oxalic acid										37469	4022	3134	13123	4725	3290	5790	3980	8319	3267	3960	4352
phenylethylamine		orotic acid										312	665	706	1301	1616	917	862	502	712	410	444	558
phenylacetic acid		ornithine TMS3	524844	142	617515	85:134.0 86:474.0 87:11.0 88:91.0 89:618.0 98:182.0 100:1389.0 102:1003.0 112:5.0 113:124.0 114:219.0 115:562.0 116:99.0 126:10.0 128:752.0 130:328.0 131:384.0 132:22.0 134:291.0 140:176.0 141:124.0 142:5810.0 143:624.0 144:694.0 146:84.0 147:3524.0 148:545.0 153:97.0 154:85.0 156:176.0 157:149.0 158:349.0 162:417.0 169:64.0 170:8.0 174:34.0 184:106.0 186:93.0 204:273.0 215:21.0 216:259.0 217:58.…						74	59	58	26	64	60	52	88	58	66	51	65
parabanic acid		ornithine 4TMS	619715	142	268366	85:9711.0 86:146871.0 87:18065.0 88:8717.0 89:1607.0 90:7943.0 91:4257.0 92:777.0 93:600.0 94:507.0 95:1429.0 96:3053.0 97:3227.0 98:14760.0 99:9490.0 100:109171.0 101:16745.0 102:61027.0 103:17184.0 104:4833.0 105:2306.0 106:669.0 107:358.0 108:215.0 109:1671.0 110:8215.0 111:1995.0 112:20523.0 113:9988.0 114:29360.0 115:18846.0 116:16812.0 117:16504.0 118:3333.0 119:8295.0 120:1737.0 121:731.0 …	C00077		6262			127	387	360	2732	2987	1200	1282	433	594	381	358	321
oxamic acid		ornithine 3TMS minor	594392	174	202826	86:13212.0 87:245.0 90:530.0 91:122.0 93:137.0 94:85.0 96:550.0 97:1449.0 98:891.0 100:7104.0 102:1238.0 107:126.0 108:272.0 109:138.0 110:261.0 112:603.0 114:1019.0 121:4.0 122:33.0 123:49.0 124:136.0 126:593.0 128:2118.0 130:345.0 136:46.0 137:37.0 138:47.0 139:32.0 140:355.0 142:8614.0 144:9.0 146:2409.0 152:58.0 153:294.0 154:1138.0 156:74.0 159:356.0 160:467.0 162:222.0 165:75.0 166:62.0 170…	C00077		6262			45	89	129	81	384	57	45	45	78	74	54	122
orotic acid		oleic acid										80	99	142	174	371	128	213	96	119	77	128	145
nicotinamide		octadecanol										216	231	172	157	314	170	335	189	175	194	275	230
isonicotinic acid		O-acetylserine minor	354353	144	268419	85:4.0 86:529.0 87:812.0 88:5181.0 89:556.0 90:273.0 91:350.0 92:6.0 93:81.0 98:9.0 99:194.0 100:1519.0 101:489.0 102:14304.0 103:801.0 104:74.0 107:660.0 108:196.0 110:269.0 111:33.0 112:1.0 113:42.0 114:50.0 115:4.0 116:2535.0 117:1059.0 118:293.0 120:9.0 128:37.0 130:4419.0 131:649.0 132:345.0 133:4.0 134:593.0 140:15.0 142:82.0 143:30.0 144:6030.0 145:697.0 146:3319.0 147:18.0 148:59.0 159:43…	C00979		99478			27	99	139	3528	9618	676	1629	377	3696	105	1578	284
inosine		O-acetylserine										32	83	70	62	169	80	73	61	42	49	74	37
gentisic acid		nonadecanoic acid	822744	117	241109	85:14503.0 86:2480.0 88:15.0 89:3383.0 90:310.0 91:255.0 92:7.0 93:2175.0 95:7328.0 96:828.0 97:6743.0 98:17890.0 99:4278.0 100:60.0 101:600.0 103:118.0 105:3950.0 106:9.0 107:1276.0 108:127.0 109:2130.0 110:185.0 111:3477.0 112:2819.0 113:291.0 116:6641.0 117:150159.0 118:15046.0 119:6491.0 120:18.0 121:1217.0 122:12.0 123:875.0 124:163.0 125:898.0 126:517.0 127:316.0 129:59993.0 130:7101.0 131:…	C16535		12591			3652	7608	10759	316418	336416	12714	215942	52570	201884	19015	99273	42577
ferulic acid		N-methylalanine										455	591	478	1459	3855	768	1840	1577	1731	829	1024	705
dihydrosphingosine		nicotinamide										63	48	58	88	74	36	45	76	27	33	33	60
dihydroabietic acid		N-hexanoylglycine NIST										39	82	263	411	393	203	395	133	153	49	36	50
cytosin		N-acetylornithine 1										24	65	153	277	246	171	169	75	157	31	142	33
cytidine		N-acetylmannosamine minor2	735289	205	507661	85:76.0 87:1.0 89:468.0 97:4.0 100:79.0 101:18.0 103:1726.0 104:127.0 105:90.0 114:608.0 115:30.0 117:609.0 119:5.0 129:647.0 130:31.0 131:79.0 133:585.0 135:5.0 141:38.0 142:9.0 143:60.0 144:13.0 147:2236.0 148:239.0 149:208.0 157:868.0 158:82.0 159:27.0 160:2.0 163:11.0 169:17.0 170:1.0 172:62.0 173:111.0 189:123.0 190:36.0 191:217.0 201:45.0 202:14.0 204:195.0 205:2236.0 206:352.0 207:208.0 20…						67	456	206	258	3121	477	714	276	372	160	561	266
coniferin		N-acetylglutamate	477593	158	212819	85:894.0 86:85.0 87:42.0 98:52.0 100:126.0 101:42.0 102:4.0 103:263.0 104:42.0 111:26.0 112:51.0 114:54.0 115:6.0 116:379.0 124:16.0 129:33.0 130:234.0 131:37.0 140:347.0 141:46.0 142:78.0 156:173.0 157:662.0 158:1049.0 159:132.0 160:20.0 169:37.0 186:403.0 187:49.0 201:10.0 205:14.0 217:152.0 218:29.0 221:5.0 223:47.0 279:8.0 317:10.0 341:7.0 354:12.0 360:5.0 361:4.0 383:4.0 396:17.0 402:20.0 40…	C00624		70914			61	65	80	168	346	92	161	89	85	50	103	129
cis-caffeic acid		N-acetyl-D-mannosamine major2	726877	205	240366	85:73.0 86:1386.0 87:320.0 88:637.0 89:1667.0 90:278.0 91:1519.0 92:14.0 93:60.0 94:91.0 95:37.0 98:93.0 99:21.0 100:534.0 101:9.0 103:4191.0 104:639.0 105:995.0 108:235.0 111:63.0 113:738.0 114:750.0 115:868.0 116:79.0 117:2379.0 118:810.0 119:313.0 120:1.0 121:21.0 123:31.0 124:157.0 125:194.0 127:316.0 129:3338.0 130:1266.0 131:1960.0 132:21.0 133:1306.0 134:901.0 135:1518.0 136:180.0 137:34.0…	C00645		65150			637	5111	6575	361	1209	174	204	79	155	1663	4461	2665
chlorogenic acid		N-acetyl-D-hexosamine										366	1353	2835	2791	33348	6220	3268	1765	1970	930	1206	1486
arbutin		myristic acid										329	1102	1200	1259	2139	1329	1832	560	660	419	760	537
6-hydroxynicotinic acid		mucic acid										737	874	657	7209	7266	2156	3617	1124	6204	284	3848	1424
5-methylcytosine		montanic acid										289	754	341	537	1149	314	424	368	192	494	881	240
5'-deoxy-5'-methylthioadenosine		monoolein										378	5950	6379	7082	2713	563	5191	4024	4071	4330	4293	4625
4-hydroxyquinoline-2-carboxylic acid		methylmaleic acid										55	44	87	81	143	111	157	61	85	71	63	76
4-hydroxyphenylacetic acid		methylhexose NIST										732	3235	3037	5441	18941	16008	7554	1343	2578	2393	1852	2183
4-hydroxymandelic acid		methylhexadecanoic acid										923	1026	1270	6450	11343	5506	5643	1144	3864	783	2013	806
4-hydroxycinnamic acid		methionine sulfoxide minor2	604971	128	237045	85:1588.0 86:2389.0 87:976.0 88:2796.0 89:1530.0 90:1432.0 91:2258.0 92:291.0 93:145.0 94:77.0 95:50.0 97:422.0 98:2147.0 99:540.0 100:21135.0 101:3619.0 102:8308.0 103:17515.0 104:2934.0 105:1573.0 107:180.0 108:234.0 109:24.0 110:469.0 112:1975.0 113:1020.0 114:6426.0 115:2374.0 116:754.0 117:1711.0 118:1060.0 119:3014.0 120:439.0 121:292.0 122:59.0 123:159.0 124:134.0 125:33.0 126:984.0 127:19…	C02989		158980			81	149	240	787	2963	319	820	204	569	119	206	156
4-hydroxybenzoate		methionine sulfoxide minor1	590255	128	618080	86:67.0 87:165.0 88:54.0 95:4.0 96:28.0 97:7.0 100:419.0 101:3.0 102:100.0 105:8.0 106:2.0 109:7.0 110:584.0 111:5.0 113:15.0 114:181.0 117:4.0 128:2703.0 129:220.0 130:106.0 131:60.0 132:15.0 134:73.0 140:10.0 141:24.0 143:27.0 144:22.0 146:25.0 147:257.0 148:1.0 152:11.0 154:8.0 155:56.0 160:21.0 165:32.0 172:2.0 174:912.0 175:44.0 176:38.0 195:2.0 197:99.0 202:114.0 204:7.0 218:24.0 241:13.0 2…						93	684	594	5195	11999	1100	1308	173	890	194	327	195
4-hydroxybenzaldehyde		methionine										62	61	99	545	462	134	321	152	522	133	114	134
3-hydroxypyridine		methanolphosphate	290941	241	199608	85:656.0 86:16.0 87:2.0 88:7.0 89:633.0 90:133.0 91:194.0 92:35.0 93:26.0 94:17.0 95:14.0 96:13.0 97:27.0 98:467.0 99:151.0 100:20.0 101:5.0 102:3.0 103:172.0 104:29.0 105:127.0 106:32.0 107:116.0 108:128.0 109:64.0 110:23.0 111:14.0 112:32.0 113:66.0 114:1.0 115:219.0 116:8.0 117:95.0 118:29.0 119:346.0 120:25.0 121:198.0 122:33.0 123:132.0 124:3.0 125:2.0 126:7.0 130:20.0 131:61.0 133:1490.0 13…	n/a		13130			119	553	2735	4403	5594	444	2105	399	391	1142	434	370
3-hydroxybenzoic acid		melibiose minor	989898	160	605251	85:132.0 89:634.0 90:10.0 96:175.0 99:33.0 100:401.0 101:666.0 102:93.0 103:3045.0 104:341.0 105:297.0 109:33.0 111:63.0 113:13.0 114:84.0 115:75.0 116:339.0 117:1011.0 118:41.0 119:59.0 124:7.0 129:2236.0 130:379.0 131:335.0 132:24.0 133:844.0 134:102.0 135:76.0 141:1.0 142:30.0 143:264.0 145:100.0 147:2601.0 148:279.0 149:269.0 150:63.0 155:244.0 156:72.0 157:297.0 158:10.0 159:71.0 160:1180.0 …						60	41	143	65	126	86	61	40	65	36	64	78
3,6-dihydro-3,6-dimethyl-2,5-bishydroxypyrazine		melibiose										479	489	746	64877	63181	1356	25477	5774	12560	1940	11869	5381
3,4-dihydroxybenzoic acid		melezitose										40	144	118	125	358	65	156	43	47	38	29	38
2-phenylpropanol		mannose										255	10170	13405	20734	58462	18105	25345	6647	9668	515	5107	7434
2'-deoxyguanosine		mannonic acid NIST										56	158	257	599	1184	338	564	228	371	73	166	109
2-deoxyadenosine		mannitol mix spec with histidine	665530	103	241287	85:36770.0 86:311517.0 87:35013.0 88:89513.0 89:38308.0 90:9907.0 91:5061.0 92:2319.0 93:4622.0 94:10270.0 95:6324.0 96:8492.0 97:16544.0 98:31849.0 99:25055.0 100:340682.0 101:57020.0 102:77756.0 103:194744.0 104:19914.0 105:13032.0 106:2695.0 107:4240.0 108:3305.0 109:4340.0 110:17200.0 111:11127.0 112:62436.0 113:23761.0 114:46842.0 115:48059.0 116:30372.0 117:121945.0 118:18499.0 119:17612.0 …						5310	74364	131252	214115	298305	234782	194351	52317	154804	14072	84450	48703
2-(4-hydroxyphenyl)ethanol		maltotriose	1177212	204	203245	85:97.0 86:25.0 87:89.0 88:46.0 89:718.0 90:51.0 94:2.0 95:3.0 97:191.0 98:5.0 99:78.0 100:204.0 101:321.0 102:188.0 103:3032.0 104:267.0 105:350.0 106:25.0 107:18.0 108:2.0 109:138.0 110:4.0 111:63.0 112:17.0 113:80.0 114:74.0 115:93.0 116:165.0 117:1875.0 118:168.0 119:96.0 120:16.0 121:7.0 125:5.0 126:8.0 127:45.0 128:40.0 129:2246.0 130:324.0 131:423.0 132:46.0 133:739.0 134:98.0 135:41.0 136…	C01835		92146			42	101	65	320	269	97	69	134	99	56	58	113
2,3-dihydroxypyridine		maltotriose										74	67	68	156	104	77	122	58	50	63	71	57
2,3-dihydroxybenzoic acid		maltose-like	948458	361	370112	89:1218.0 90:106.0 100:138.0 101:348.0 102:158.0 103:2676.0 104:149.0 105:432.0 108:46.0 109:51.0 113:135.0 114:87.0 115:143.0 116:121.0 117:2333.0 118:76.0 119:66.0 127:8.0 128:25.0 129:2179.0 130:247.0 132:30.0 133:895.0 134:133.0 137:110.0 139:94.0 140:21.0 142:39.0 143:353.0 144:83.0 145:40.0 147:4194.0 148:768.0 149:225.0 150:38.0 155:220.0 156:34.0 157:382.0 158:25.0 160:923.0 161:115.0 162…	C00208		6255			64	1009	703	479	1184	478	426	132	299	353	1310	359
1,2,4-benzenetriol		maltose 2	955559	361	205510	85:77.0 86:59.0 87:59.0 88:1.0 89:1842.0 90:52.0 92:8.0 96:34.0 97:51.0 99:59.0 100:353.0 101:317.0 102:150.0 103:3603.0 104:283.0 105:313.0 106:42.0 107:5.0 109:25.0 110:23.0 111:1.0 112:3.0 114:46.0 115:109.0 116:2.0 117:780.0 118:27.0 121:2.0 122:2.0 125:12.0 126:5.0 127:5.0 128:17.0 129:1569.0 130:374.0 131:311.0 132:41.0 133:1031.0 135:25.0 137:8.0 138:7.0 140:14.0 141:9.0 142:11.0 145:56.0 …	C00208		6255			181	265	403	643	1898	596	662	195	499	411	417	212
thymine		maltose 1										165	903	1782	1277	5318	2035	869	383	412	432	572	317
threonine		malonic acid	305831	147	211377	87:4.0 90:3.0 93:1.0 94:5.0 100:1.0 101:8.0 103:1.0 104:4.0 107:17.0 109:3.0 118:4.0 119:14.0 126:2.0 128:5.0 131:12.0 132:1.0 133:41.0 135:10.0 138:3.0 140:8.0 143:2.0 144:2.0 147:1084.0 148:92.0 149:44.0 150:4.0 151:1.0 158:3.0 167:1.0 172:2.0 173:3.0 186:13.0 194:3.0 196:5.0 211:1.0 218:1.0 224:3.0 227:4.0 232:4.0 233:14.0 237:2.0 240:2.0 241:2.0 244:2.0 248:1.0 254:1.0 261:1.0 271:1.0 275:1.0…	C04025		867			3887	6581	19792	175147	211397	22363	56175	36425	117546	8936	61101	27125
serine		malic acid	461034	233	247180	85:2264.0 86:902.0 87:1518.0 88:378.0 89:1155.0 90:554.0 92:395.0 93:984.0 94:145.0 95:104.0 96:257.0 97:369.0 98:108.0 99:2895.0 100:593.0 101:29374.0 102:3884.0 103:4294.0 104:868.0 105:1798.0 106:583.0 107:3435.0 108:9.0 109:4.0 110:171.0 111:30.0 113:660.0 114:149.0 115:4912.0 116:4401.0 117:17794.0 118:1516.0 119:3528.0 120:332.0 121:347.0 122:27.0 123:53.0 125:55.0 126:689.0 127:11.0 128:25…	C00149		222656			812	20016	23530	25019	54193	28937	21186	5505	13621	5482	16400	11239
proline		maleimide	244928	154	200907	86:204.0 88:37.0 90:41.0 94:99.0 95:93.0 96:456.0 97:492.0 98:130.0 99:197.0 100:701.0 101:72.0 102:37.0 103:101.0 107:270.0 109:4.0 110:799.0 111:294.0 114:124.0 123:1.0 127:459.0 128:201.0 130:615.0 131:33.0 134:819.0 136:61.0 146:43.0 154:7216.0 155:823.0 156:127.0 159:2.0 169:29.0 179:5.0 184:152.0 185:3.0 186:2.0 190:145.0 195:1.0 199:13.0 244:2.0 276:1.0 334:2.0 342:1.0 353:3.0 362:2.0 379:…	C07272		10935			62	291	191	1023	1828	390	1181	284	565	225	274	146
phenylalanine		maleic acid										2058	4928	4449	2210	22491	5869	3521	1875	14029	6449	1032	1063
oxoproline		lyxose minor	540208	217	323629	86:647.0 87:140.0 88:193.0 89:1957.0 90:207.0 91:31.0 97:220.0 100:631.0 101:576.0 103:12445.0 104:1077.0 105:670.0 106:250.0 107:404.0 113:148.0 114:124.0 115:128.0 116:132.0 117:1156.0 118:145.0 119:95.0 127:106.0 129:1044.0 130:497.0 131:639.0 133:989.0 134:540.0 135:220.0 138:9.0 143:249.0 145:69.0 146:171.0 147:2009.0 148:618.0 149:639.0 150:47.0 157:73.0 158:20.0 160:651.0 161:188.0 162:7.0…	n/a		65550			82	859	751	928	2692	1468	1097	336	546	197	558	367
O-acetylserine		lysine										116	1826	2962	4557	16111	5799	4671	944	3505	273	1679	895
N-methylalanine		linolenic acid										263	706	415	5221	22371	3719	4031	841	967	145	726	309
N-hexanoylglycine		linoleic acid methyl ester										70	199	136	194	289	263	317	73	141	68	188	119
N-acetylornithine		linoleic acid										101	119	98	359	1577	268	351	67	132	95	120	97
methionine		lignoceric acid										589	1363	1325	2423	7495	1627	1601	417	828	605	1531	1164
lysine		levoglucosan										161	260	181	181	364	278	390	105	334	233	260	275
isoleucine		levanbiose										159	1740	2272	2801	11167	1837	1746	745	1336	946	2030	771
homoserine		leucrose										131	336	263	10253	2044	453	432	907	3482	722	2674	779
guanosine		leucine with phosphate contaminant ions	345709	158	223402	85:2798.0 87:3114.0 88:132.0 89:2056.0 90:679.0 91:2501.0 92:828.0 93:2241.0 94:538.0 95:1133.0 96:894.0 97:453.0 98:1524.0 99:1741.0 100:6744.0 102:30094.0 104:1923.0 105:5003.0 106:1309.0 107:3829.0 108:377.0 109:1351.0 110:848.0 111:12.0 112:410.0 113:159.0 115:11134.0 116:4409.0 119:3696.0 120:891.0 121:3473.0 122:586.0 123:2181.0 124:331.0 125:257.0 126:687.0 127:2463.0 128:3784.0 130:5915.0…						287	6413	9422	26223	100809	13799	24752	9782	23563	1035	3746	3827
guanine		lauric acid										1675	3327	4990	4798	19798	6921	5221	2449	3037	831	1152	2468
glycine		lactose										55	101	1155	899	740	704	653	161	351	166	272	72
glutamine		lactobionic acid										137	2669	3502	6418	14288	5729	3268	1225	2362	422	1380	912
glutamic acid		lactic acid										2056	5413	7521	4450	7439	5981	5985	1581	3786	3601	5086	4140
cyano-L-alanine		itaconic acid										869	8390	1915	3776	4609	4491	4577	1849	3790	3030	2514	784
citrulline		isothreonic acid										702	1322	1653	3542	10475	3162	3063	1100	2487	942	2112	1224
beta-alanine		isopalmitic acid										60	85	43	58	124	64	93	72	62	42	51	66
aspartic acid		isonicotinic acid										28	595	721	2929	5996	1324	1554	635	1763	232	1232	511
asparagine		isomaltose										43	23	46	1021	1179	74	420	192	320	52	233	192
adenosine		isoleucine minor	289534	86	233235	85:6067.0 86:494502.0 87:35974.0 88:3799.0 90:864.0 91:460.0 98:3335.0 99:1065.0 100:5725.0 101:2461.0 102:4520.0 105:1071.0 110:1746.0 112:198.0 113:1476.0 114:2111.0 115:3969.0 116:2290.0 117:5312.0 119:256.0 120:493.0 121:231.0 122:54.0 124:120.0 125:701.0 127:401.0 128:33595.0 129:2381.0 130:399.0 131:14756.0 132:4635.0 134:2229.0 135:345.0 137:373.0 138:19.0 139:502.0 140:46.0 141:5.0 142:97…	C00407		6306			193	206	245	274	738	271	217	386	1236	234	442	184
adenine		isoleucine										185	2645	3378	9930	41014	5000	10214	3817	9341	865	2628	1810
5-hydroxynorvaline		isocitric lactone										115	1501	1608	1511	1501	2519	938	382	1259	289	893	507
5-aminovaleric acid		isocitric acid poor deconvolution	617706	245	790774	86:393.0 88:612.0 99:3158.0 100:857.0 107:53.0 111:1299.0 113:988.0 114:847.0 115:2580.0 116:2280.0 117:2813.0 119:399.0 120:235.0 128:81.0 129:7093.0 130:721.0 131:4544.0 132:748.0 133:9227.0 134:1464.0 135:861.0 140:386.0 143:4667.0 144:1623.0 147:37683.0 148:11954.0 149:11550.0 150:2538.0 151:832.0 152:153.0 155:115.0 156:100.0 157:1562.0 158:368.0 160:60.0 161:204.0 166:56.0 170:270.0 173:317…						104	6162	11760	16269	15008	27891	8520	1846	11606	1028	2982	1507
4-hydroxyproline		inulotriose 2										63	126	180	60	111	57	60	61	37	52	71	45
3-aminoisobutyric acid		inulotriose 1	1124267	217	200576	85:82.0 86:5.0 87:104.0 88:67.0 89:269.0 90:21.0 94:5.0 95:22.0 96:87.0 98:7.0 99:204.0 100:18.0 101:194.0 102:60.0 103:2848.0 104:207.0 105:99.0 108:8.0 109:164.0 110:6.0 111:118.0 112:14.0 113:102.0 114:24.0 115:205.0 116:73.0 117:601.0 118:13.0 120:14.0 125:67.0 126:18.0 127:132.0 128:10.0 129:2101.0 130:262.0 131:370.0 133:705.0 134:103.0 135:85.0 139:65.0 140:38.0 141:93.0 142:110.0 143:386.…			16219508			295	1658	1756	779	2663	1647	700	225	477	425	678	708
taurine		inulobiose 2	930708	204	202729	85:237.0 86:20.0 87:272.0 88:85.0 89:393.0 90:32.0 95:252.0 97:84.0 98:3.0 99:228.0 100:11.0 101:1940.0 102:349.0 103:4140.0 104:440.0 105:154.0 109:112.0 110:2.0 111:110.0 113:329.0 114:20.0 115:439.0 116:1067.0 117:15381.0 118:1758.0 119:807.0 120:37.0 121:2.0 122:7.0 125:19.0 126:1.0 127:28.0 128:21.0 129:5573.0 130:715.0 131:2085.0 132:305.0 133:1661.0 134:218.0 135:169.0 136:1.0 138:1.0 139:…	C01711		439552			83	1434	1029	3513	7336	1585	3102	614	4338	1279	2197	1214
sulfuric acid		inulobiose 1	926911	204	202387	86:6.0 87:7.0 88:1.0 89:23.0 91:3.0 93:6.0 95:33.0 97:2.0 100:1.0 101:33.0 103:1195.0 104:72.0 105:23.0 106:7.0 113:12.0 115:166.0 116:16.0 117:489.0 118:6.0 122:5.0 126:1.0 127:6.0 128:2.0 129:415.0 130:166.0 131:138.0 132:32.0 133:132.0 135:7.0 138:3.0 142:12.0 143:382.0 144:16.0 145:10.0 146:9.0 147:970.0 148:78.0 149:57.0 150:1.0 151:4.0 153:1.0 157:49.0 159:4.0 160:3.0 161:2.0 163:2.0 165:1.…	C01711		439552			41	1355	1029	4960	6110	1473	3102	1309	2942	1279	2085	1214
succinic acid		inositol myo- deltaRI 3488	733355	305	485397	85:435.0 87:1185.0 88:211.0 89:326.0 90:28.0 91:55.0 94:8.0 95:114.0 96:33.0 97:42.0 98:96.0 99:550.0 101:1092.0 102:455.0 103:5837.0 104:643.0 105:2796.0 106:175.0 107:216.0 108:55.0 109:182.0 110:91.0 111:373.0 112:117.0 113:442.0 114:21.0 115:527.0 116:699.0 117:943.0 118:115.0 119:330.0 121:46.0 125:71.0 126:129.0 127:352.0 128:86.0 129:7212.0 130:825.0 131:2444.0 132:596.0 133:5939.0 134:957…						3044	26354	35215	50127	428	69573	41378	10744	33606	7857	24124	13235
succinate semialdehyde/4-oxobutanoic acid		inositol-4-monophosphate	845491	318	200698	85:19.0 87:31.0 88:46.0 89:441.0 90:50.0 91:317.0 92:53.0 93:9.0 94:4.0 95:19.0 97:21.0 98:12.0 99:7.0 100:4.0 101:52.0 102:107.0 103:144.0 104:17.0 105:196.0 106:36.0 107:53.0 108:50.0 109:22.0 110:139.0 111:60.0 112:10.0 114:104.0 115:35.0 116:31.0 117:605.0 118:57.0 119:23.0 121:5.0 122:12.0 123:39.0 124:9.0 125:18.0 126:52.0 127:37.0 128:17.0 130:152.0 131:29.0 132:74.0 133:804.0 134:4.0 135:…	C03546	46495-39-0	440043			66	86	34	106	215	67	79	70	74	42	82	42
salicylic acid		inosine										47	128	216	75	77	136	92	52	63	83	130	44
saccharic acid		idonic acid NIST										114	1342	1031	1324	2229	1984	1240	372	670	216	646	533
ribonic acid		icosenoic acid	848697	129	214000	85:26.0 89:16.0 91:13.0 93:64.0 94:12.0 95:272.0 96:350.0 97:222.0 98:181.0 99:45.0 105:13.0 106:2.0 107:1.0 109:82.0 110:81.0 111:59.0 112:10.0 116:76.0 117:991.0 118:62.0 119:28.0 121:21.0 123:32.0 124:29.0 125:17.0 126:3.0 129:871.0 130:103.0 131:177.0 132:140.0 133:31.0 134:1.0 135:1.0 136:2.0 137:14.0 138:14.0 139:4.0 143:27.0 144:2.0 145:253.0 146:13.0 147:2.0 151:4.0 152:26.0 155:4.0 158:7…	C16526		5282767			52	2262	1693	1158	5733	3100	2278	388	520	454	650	770
pyruvic acid		hypoxanthine mix spec with ornithine	618133	265	410816	85:2809.0 86:10330.0 87:1386.0 88:346.0 90:511.0 93:1139.0 94:653.0 95:1536.0 96:1697.0 97:1031.0 98:2558.0 99:1559.0 100:10121.0 101:163.0 102:1667.0 103:1116.0 106:229.0 107:390.0 110:1100.0 111:2905.0 112:2000.0 114:2425.0 115:1532.0 116:1093.0 117:955.0 119:235.0 120:444.0 121:256.0 123:1127.0 124:961.0 125:1186.0 126:1261.0 128:3211.0 129:99.0 130:2708.0 131:3882.0 132:2262.0 133:2405.0 134:…	C00262		790			64	203	354	430	1107	778	270	74	397	83	149	50
pyrrole-2-carboxylic acid		hydroxylamine	250798	146	210191	85:434.0 86:2886.0 87:1028.0 88:651.0 89:187.0 90:33.0 91:68.0 92:30.0 93:12.0 94:3.0 98:11.0 99:121.0 100:1650.0 101:349.0 102:429.0 103:306.0 104:91.0 105:195.0 106:39.0 107:23.0 108:6.0 110:18.0 112:1.0 113:335.0 114:281.0 115:273.0 116:289.0 117:573.0 118:173.0 119:4192.0 120:469.0 121:207.0 122:13.0 123:2.0 126:6.0 128:1.0 129:21.0 130:1772.0 131:926.0 132:611.0 133:5363.0 134:807.0 135:368.…	C00192		787			2247	2411	2351	455	927	887	744	747	263	1490	289	2303
propane-1,2,3-tricarboxylate /carballylic acid		hydroxycarbamate NIST	325357	278	203241	85:670.0 86:1646.0 87:4413.0 88:509.0 89:1825.0 90:194.0 91:3279.0 92:1671.0 93:61.0 94:72.0 95:119.0 96:162.0 97:152.0 98:342.0 99:339.0 100:6634.0 101:951.0 102:725.0 103:1319.0 104:211.0 105:978.0 106:77.0 107:235.0 108:22.0 113:180.0 114:151.0 115:1512.0 116:649.0 117:1517.0 118:489.0 119:2687.0 120:314.0 121:105.0 122:32.0 124:65.0 126:30.0 127:81.0 129:309.0 130:557.0 131:2575.0 132:1511.0 …	n/a		16639161			161	210	266	51	253	70	130	73	59	142	42	197
pantothenic acid		homoserine minor	396552	146	213265	85:17.0 86:248.0 87:656.0 88:251.0 89:106.0 90:119.0 93:18.0 98:347.0 99:205.0 100:1711.0 101:395.0 102:452.0 103:14254.0 104:1423.0 105:665.0 106:90.0 108:57.0 112:151.0 113:2.0 114:360.0 116:1392.0 117:273.0 118:46.0 119:1.0 120:213.0 127:10.0 128:1229.0 129:255.0 130:4133.0 131:732.0 132:221.0 133:316.0 140:1.0 142:27.0 144:286.0 145:51.0 146:11017.0 147:2498.0 148:501.0 149:297.0 152:9.0 156:…	C00263		12647			258	165	112	403	1360	179	592	341	467	295	186	254
oxalic acid		homoserine										69	195	135	1862	4008	148	1166	653	710	149	316	177
mucic acid		hexuronic acid										28	38	104	278	173	302	144	67	134	32	116	38
methylmaleic acid		hexose amino-2-deoxy										41	54	114	218	641	265	169	85	201	84	89	75
mannonic acid		hexose 2-deoxy minor	563931	307	553954	85:93.0 86:75.0 87:31.0 88:6.0 89:526.0 90:3.0 98:18.0 99:80.0 100:147.0 101:454.0 102:95.0 103:4873.0 104:437.0 105:215.0 111:50.0 112:33.0 113:150.0 114:6.0 115:106.0 116:75.0 117:1229.0 118:95.0 119:49.0 126:35.0 127:175.0 128:67.0 129:2755.0 130:394.0 131:626.0 132:56.0 133:1134.0 134:161.0 135:74.0 140:27.0 142:14.0 143:266.0 144:56.0 145:67.0 147:4703.0 148:695.0 149:465.0 155:102.0 156:56.…						43	66	135	97	371	181	109	64	48	66	39	58
maleic acid		guanosine										40	46	80	60	507	57	53	45	50	54	66	26
lactic acid		guanine										39	36	36	1459	3022	424	610	276	659	62	100	59
itaconic acid		glycolic acid										1351	2872	1380	2092	5130	2271	2137	881	1778	1901	2857	1696
isothreonic acid		glycine TMS1x	256143	102	199597	85:567.0 86:656.0 87:473.0 88:172.0 89:85.0 90:7.0 91:94.0 92:55.0 93:28.0 94:3.0 95:269.0 96:120.0 97:418.0 98:276.0 99:170.0 100:156.0 101:141.0 102:15936.0 103:2289.0 104:682.0 105:152.0 106:5.0 107:112.0 108:22.0 110:81.0 111:24.0 112:49.0 113:69.0 114:44.0 115:84.0 116:22.0 117:216.0 118:52.0 119:187.0 120:13.0 122:6.0 123:21.0 124:7.0 125:28.0 126:22.0 127:45.0 130:122.0 131:443.0 132:187.0…	C00037		750			485	513	290	3731	1888	363	1189	876	5748	205	3133	597
isocitric lactone		glycine										2027	5465	6859	13713	63106	10180	20298	6382	7854	7338	6343	6910
idonic acid		glycerol with phosphate contaminant ions	344890	205	919385	85:8925.0 87:15160.0 88:8565.0 89:31803.0 90:3606.0 91:8385.0 92:1023.0 93:2280.0 94:238.0 95:565.0 97:610.0 98:1574.0 99:2447.0 101:29908.0 103:133438.0 104:15808.0 105:21690.0 106:3363.0 107:7907.0 108:972.0 109:2043.0 110:373.0 111:428.0 113:3856.0 114:707.0 115:29065.0 116:12291.0 117:145987.0 118:16779.0 119:25492.0 120:3246.0 121:8952.0 122:1252.0 123:3741.0 124:211.0 126:733.0 127:1269.0 1…						5125	32089	45836	139076	554099	119236	115015	43088	133119	13793	39010	26409
hexuronic acid		glycerol-beta-phosphate	571748	243	307896	85:789.0 86:343.0 87:465.0 99:680.0 100:891.0 101:4551.0 102:585.0 103:2704.0 104:121.0 108:26.0 112:90.0 113:822.0 114:512.0 115:737.0 116:169.0 119:260.0 124:298.0 126:4.0 127:232.0 128:890.0 129:5883.0 130:977.0 131:2485.0 132:96.0 133:3352.0 134:732.0 135:396.0 136:81.0 137:249.0 139:226.0 140:74.0 142:107.0 146:1.0 147:6743.0 148:1143.0 149:653.0 150:37.0 151:268.0 152:138.0 153:250.0 155:50…	C02979		2526			65	83	94	95	181	134	107	54	86	46	101	67
glycolic acid		glycerol-alpha-phosphate delta RI 2422	593779	299	950048	87:1131.0 88:604.0 90:229.0 91:542.0 92:137.0 93:399.0 98:1149.0 101:14081.0 102:979.0 103:12421.0 104:1294.0 105:525.0 106:186.0 109:176.0 111:599.0 112:1409.0 113:4051.0 115:1865.0 116:2481.0 117:2788.0 119:1207.0 120:174.0 121:703.0 123:389.0 124:499.0 128:591.0 129:7605.0 130:879.0 131:6160.0 132:898.0 133:9390.0 134:1186.0 135:1783.0 136:397.0 137:1016.0 138:182.0 140:207.0 141:2100.0 143:12…						211	446	336	789	1533	710	658	230	524	215	840	311
glutaric acid		glycerol-3-galactoside	803554	204	225851	85:124.0 89:669.0 99:195.0 101:2858.0 102:90.0 103:11903.0 104:601.0 105:217.0 109:189.0 111:216.0 113:217.0 115:113.0 116:1129.0 117:2765.0 119:18.0 124:4.0 129:5225.0 130:291.0 131:1903.0 133:1995.0 142:58.0 143:525.0 147:7954.0 148:644.0 149:699.0 151:38.0 152:20.0 155:140.0 157:234.0 158:16.0 169:622.0 170:196.0 171:84.0 172:12.0 173:47.0 174:9.0 175:154.0 177:31.0 183:52.0 189:1122.0 190:183…	C05401		656504			24894	162866	219936	557810	1884053	422053	495007	172391	438460	105723	275198	192358
gluconic acid lactone		glycero-guloheptose NIST										67	19424	335	2097	100437	1114	1123	204	702	215	486	9096
gluconic acid		glyceric acid with mz 171	379389	189	484792	85:3679.0 86:2038.0 87:2989.0 88:215.0 89:3652.0 90:2560.0 93:29.0 95:358.0 98:232.0 99:18057.0 100:4569.0 101:8982.0 102:22351.0 103:25147.0 104:2414.0 105:2577.0 106:500.0 107:437.0 108:95.0 109:24.0 110:1132.0 111:1041.0 113:2091.0 114:1866.0 115:3139.0 116:2445.0 117:20238.0 118:1529.0 119:2647.0 120:58.0 121:176.0 124:49.0 126:89.0 127:612.0 128:163.0 129:259.0 130:10299.0 131:11053.0 132:58…						2659	15248	11464	17986	53541	13127	19588	7650	14111	7039	15184	11886
galactonic acid		glutaric acid										62	140	221	286	470	313	286	186	579	129	177	71
fumaric acid		glutamine 4TMS minor	695140	227	303947	85:640.0 86:934.0 88:85.0 92:75.0 94:109.0 95:168.0 98:608.0 99:31.0 100:4216.0 101:2376.0 102:1950.0 103:2592.0 104:146.0 105:5.0 107:30.0 108:29.0 109:3252.0 110:987.0 111:9.0 112:1331.0 113:494.0 114:1302.0 115:1504.0 116:5314.0 117:1846.0 118:352.0 119:321.0 120:17.0 124:142.0 126:1205.0 127:12.0 128:7363.0 129:1522.0 130:1477.0 131:1205.0 132:822.0 133:1188.0 135:227.0 139:1254.0 140:600.0 1…						305	1858	2236	3414	4721	1991	1660	829	2005	357	1363	1220
dihydroxymalonic acid		glutamine										66	38	86	3727	14111	519	2477	867	6438	258	1377	49
citric acid		glutamic acid										41	4286	4265	11729	33118	4226	13332	3418	10480	3987	7091	3693
citramalic acid		glutamate TMS2x	488984	174	199601	85:1478.0 86:354.0 88:166.0 89:169.0 90:57.0 91:51.0 92:37.0 93:49.0 96:26.0 97:56.0 98:111.0 99:59.0 100:228.0 101:319.0 102:194.0 103:335.0 104:33.0 105:43.0 107:27.0 108:23.0 110:61.0 112:192.0 113:56.0 114:98.0 115:123.0 116:584.0 117:470.0 118:117.0 119:46.0 122:1.0 124:16.0 127:37.0 128:92.0 129:359.0 130:839.0 131:482.0 132:101.0 133:329.0 134:106.0 135:18.0 137:6.0 140:749.0 141:101.0 142…	C00025		33032			1933	21190	26715	87205	576658	39471	118897	31881	50258	8105	12432	20782
ascorbic acid		glucose-6-phosphate 2										66	45	60	306	1541	267	145	76	275	71	72	74
aminomalonic acid		glucose 4xTMS	681176	361	199794	85:681.0 86:319.0 87:427.0 88:365.0 89:5211.0 90:455.0 91:548.0 92:74.0 93:47.0 94:60.0 95:82.0 96:148.0 97:213.0 98:132.0 99:488.0 100:978.0 101:1557.0 102:964.0 103:8073.0 104:888.0 105:983.0 106:119.0 107:79.0 108:43.0 109:226.0 110:222.0 111:331.0 112:194.0 113:377.0 114:337.0 115:838.0 116:753.0 117:3752.0 118:482.0 119:668.0 120:83.0 121:51.0 122:30.0 123:7.0 124:57.0 125:68.0 126:252.0 127…						71	125	89	179	299	270	171	39	112	22	83	47
alpha ketoglutaric acid		glucose 2	657634	160	270055	85:487.0 86:788.0 87:442.0 88:970.0 89:33820.0 90:1191.0 91:2305.0 92:51.0 93:2409.0 94:26.0 95:157.0 96:7.0 97:251.0 98:169.0 99:1139.0 100:1384.0 101:2869.0 102:1535.0 103:36279.0 104:2465.0 105:12042.0 106:1148.0 107:3489.0 109:40.0 110:160.0 111:450.0 112:451.0 113:635.0 114:2579.0 115:1624.0 116:836.0 117:28482.0 118:1868.0 119:600.0 120:50.0 121:56.0 122:88.0 123:10.0 124:2.0 125:63.0 127:3…	C00031		107526			4278	27081	45843	47807	174530	80340	46683	17178	29341	4873	21231	13558
adipic acid		glucose-1-phosphate										303	1728	1518	1597	13453	5501	2853	1347	1814	893	1026	1383
5-hydroxymethyl-2-furoic acid		glucose 1										36296	164440	262793	205947	1847159	670688	190978	115618	125830	42184	124541	103698
4-hydroxybutyric acid		gluconic acid lactone minor2	662851	234	605949	85:503.0 87:617.0 88:530.0 89:10047.0 90:615.0 91:432.0 92:43.0 93:15.0 95:234.0 97:1288.0 98:2.0 99:977.0 101:3888.0 102:2426.0 103:37084.0 104:3774.0 105:1880.0 107:419.0 108:46.0 109:123.0 111:588.0 112:308.0 113:736.0 115:1507.0 116:1426.0 117:9843.0 118:364.0 119:2628.0 121:98.0 125:127.0 127:948.0 129:3540.0 130:4154.0 131:8565.0 132:1073.0 133:17973.0 134:1680.0 135:1310.0 136:30.0 137:99.…						43	120	276	1134	1842	420	756	224	594	68	356	147
3-hydroxypropionic acid		gluconic acid lactone minor	655155	217	214410	85:82.0 87:23.0 89:164.0 93:29.0 95:94.0 97:18.0 99:80.0 101:71.0 102:247.0 103:562.0 104:34.0 111:20.0 113:102.0 115:61.0 116:81.0 117:195.0 118:3.0 119:12.0 127:13.0 129:228.0 130:111.0 131:267.0 133:667.0 134:19.0 135:11.0 141:1.0 143:521.0 144:13.0 145:25.0 146:15.0 147:1929.0 148:377.0 149:275.0 153:2.0 154:1.0 157:90.0 159:126.0 160:6.0 163:13.0 169:60.0 171:5.0 177:71.0 189:302.0 190:7.0 1…	C00198		7027			595	6348	9228	10692	3728	16440	10151	3621	8577	1445	5522	3502
3-hydroxy-3-methylglutaric acid		gluconic acid lactone										42	308	373	880	4148	832	940	312	600	62	314	124
2-oxogluconic acid		gluconic acid										361	363	229	424	2534	673	651	305	278	226	447	246
2-ketoadipic acid		glucoheptulose										88	261	160	107	611	611	320	106	575	64	282	130
2-hydroxyglutaric acid		glucoheptose										27	96	69	67	235	127	62	26	108	67	64	76
2-hydroxyadipic acid		gentisic acid										62	92	73	83	61	68	53	38	65	56	63	38
2-deoxytetronic acid		gamma-tocopherol										115	112	64	263	180	127	82	51	121	64	88	104
2-deoxyribonic acid		gamma-glutamyl-valine 3TMS with some CHO contaminant ions	761021	345	227604	85:90.0 86:700.0 87:82.0 88:511.0 89:2199.0 90:73.0 92:6.0 94:155.0 95:767.0 96:33.0 98:249.0 99:410.0 100:1487.0 101:863.0 102:401.0 103:11168.0 104:860.0 105:365.0 107:197.0 108:124.0 109:77.0 110:39.0 111:77.0 112:189.0 113:414.0 114:1183.0 115:505.0 116:991.0 117:4166.0 118:382.0 119:125.0 121:96.0 122:61.0 123:287.0 124:33.0 125:110.0 126:30.0 128:2073.0 129:2049.0 130:653.0 131:511.0 132:37…						52	112	202	2096	4328	1393	1371	436	1039	390	1145	680
2,5-furandicarboxylic acid		galactose-6-phosphate 1										36	68	48	125	123	83	98	45	60	40	72	48
2,3-dihydroxybutanoic acid		galactose										1777	5871	17905	42203	384459	46539	30132	14011	28303	2185	10874	7283
suberyl glycine		galactonic acid										199	102	219	414	2266	486	542	289	307	198	407	246
stigmasterol		galactinol minor 2	1048423	204	199208	85:30.0 86:6.0 87:2.0 88:3.0 89:17.0 90:17.0 91:80.0 93:23.0 95:37.0 96:59.0 97:46.0 98:12.0 99:19.0 100:21.0 101:207.0 102:31.0 103:1149.0 104:153.0 105:72.0 106:18.0 107:7.0 108:4.0 109:21.0 110:8.0 111:26.0 112:3.0 113:29.0 114:23.0 115:107.0 116:89.0 117:268.0 118:54.0 119:58.0 120:26.0 121:4.0 122:22.0 123:12.0 124:26.0 125:12.0 128:12.0 129:1040.0 130:138.0 131:176.0 132:19.0 133:211.0 134:…	C01235		439451			37465	222685	291183	279120	1158909	330812	353799	91027	253470	125269	294849	237843
squalene		galactinol major 2	1018547	204	211957	85:205.0 86:75.0 87:194.0 88:80.0 89:287.0 90:31.0 91:28.0 92:12.0 93:17.0 94:22.0 95:39.0 96:21.0 97:102.0 98:45.0 99:171.0 100:40.0 101:731.0 102:156.0 103:4860.0 104:446.0 105:231.0 106:17.0 107:21.0 108:16.0 109:176.0 110:25.0 111:157.0 112:31.0 113:243.0 114:59.0 115:193.0 116:446.0 117:949.0 118:102.0 119:166.0 120:18.0 121:16.0 122:13.0 123:37.0 124:4.0 125:40.0 126:28.0 127:166.0 128:56.0…	C01235		439451			3253	20596	17482	5101	8183	10151	2112	397	1273	2094	855	2913
pimelic acid		galactinol 3	1001826	204	199352	85:3.0 86:22.0 87:5.0 90:15.0 91:9.0 94:4.0 96:9.0 98:2.0 101:198.0 102:10.0 103:1031.0 104:49.0 105:260.0 106:14.0 108:12.0 110:1.0 113:15.0 116:107.0 117:86.0 118:20.0 119:8.0 123:5.0 125:6.0 126:3.0 127:18.0 129:1067.0 130:110.0 131:171.0 132:26.0 133:106.0 134:16.0 135:8.0 136:7.0 139:4.0 141:2.0 142:12.0 143:211.0 144:17.0 146:11.0 147:1546.0 148:256.0 149:101.0 150:96.0 151:59.0 152:1.0 153…	C01235		439451			73	176	723	1225	4348	614	2020	367	1733	414	1365	804
phytol		galactinol 2	998501	204	205685	85:26.0 86:5.0 87:37.0 88:32.0 89:70.0 90:8.0 91:6.0 92:4.0 94:2.0 95:5.0 96:8.0 97:3.0 98:10.0 99:34.0 100:1.0 101:131.0 102:13.0 103:1061.0 104:89.0 105:44.0 106:9.0 107:7.0 109:74.0 110:3.0 111:27.0 112:5.0 113:32.0 114:12.0 115:16.0 116:107.0 117:222.0 118:32.0 119:35.0 120:13.0 122:3.0 123:9.0 124:10.0 125:6.0 126:3.0 127:29.0 128:12.0 129:1352.0 130:151.0 131:278.0 132:28.0 133:367.0 134:23…	C01235		439451			684	5408	6877	14509	44790	8382	10148	2845	7388	2530	7148	3817
pentadecanoic acid monoacylglycerol ester		galactinol 1	991318	204	207222	85:361.0 86:49.0 87:298.0 88:80.0 89:614.0 90:57.0 91:63.0 92:11.0 93:30.0 94:43.0 95:70.0 96:23.0 97:179.0 98:52.0 99:296.0 100:51.0 101:1087.0 102:231.0 103:8922.0 104:847.0 105:408.0 106:24.0 107:32.0 108:2.0 109:600.0 110:47.0 111:363.0 112:49.0 113:498.0 114:88.0 115:369.0 116:789.0 117:1976.0 118:207.0 119:384.0 120:30.0 121:9.0 122:16.0 123:1.0 125:66.0 126:19.0 127:328.0 128:80.0 129:1048…	C01235		439451			77	503	632	1158	3080	472	1117	255	370	196	417	277
pelargonic acid		GABA 2TMS	364952	102	385034	85:62.0 86:980.0 87:1246.0 89:908.0 90:107.0 94:46.0 98:322.0 99:519.0 100:1866.0 101:681.0 102:22059.0 103:1168.0 104:983.0 110:436.0 112:70.0 114:313.0 115:4334.0 116:897.0 117:1612.0 118:69.0 128:828.0 131:1267.0 134:190.0 138:51.0 141:37.0 143:1335.0 144:413.0 145:173.0 151:1.0 156:348.0 157:147.0 158:141.0 160:310.0 167:118.0 168:29.0 171:35.0 173:2396.0 174:611.0 175:489.0 183:25.0 184:602.…	C00334		119			217	147	120	8440	4653	321	132	986	19738	114	1059	221
palmitoleic acid		GABA	488308	174	218463	85:933.0 86:1947.0 87:44405.0 88:353.0 89:14.0 91:213.0 93:505.0 95:64.0 96:533.0 97:1597.0 98:720.0 99:350.0 100:1266.0 101:854.0 102:246.0 103:517.0 104:198.0 105:18.0 106:19.0 107:304.0 109:73.0 110:327.0 112:257.0 113:327.0 114:248.0 115:971.0 117:752.0 118:144.0 119:194.0 120:18.0 121:276.0 122:80.0 123:156.0 125:262.0 126:11.0 127:24.0 129:93.0 130:1441.0 131:900.0 132:180.0 133:1181.0 134:…	C00334		119			1467	17374	22237	71219	472656	32428	97939	26018	41406	6668	10301	16910
palmitic acid		fumaric acid										193	896	791	1467	3221	1048	1350	303	833	678	961	588
oleic acid		fucose 1 + rhamnose 2	577861	117	205102	85:162.0 86:172.0 87:161.0 88:13.0 89:1088.0 90:62.0 91:58.0 92:5.0 93:45.0 94:1.0 95:5.0 96:8.0 97:10.0 98:6.0 99:76.0 100:394.0 101:397.0 102:153.0 103:322.0 104:16.0 105:349.0 106:43.0 107:24.0 108:6.0 109:7.0 110:10.0 111:7.0 112:23.0 113:34.0 114:182.0 115:332.0 116:131.0 117:15411.0 118:1656.0 119:609.0 120:24.0 121:3.0 122:6.0 123:3.0 124:11.0 125:5.0 126:46.0 127:86.0 128:42.0 129:1026.0 …	C01018		94270			799	2441	3623	3981	20422	4856	4748	1417	2972	1026	2255	1383
octadecanol		fucose										6251	17989	2417	16870	19375	20621	23353	10395	11482	10624	3360	14140
myristic acid		fructose-6-phosphate										47	148	103	221	717	194	269	76	147	62	154	145
montanic acid		fructose 2	642325	307	199181	85:1220.0 86:424.0 87:606.0 88:397.0 89:7181.0 90:605.0 91:361.0 92:86.0 93:302.0 94:331.0 95:2557.0 96:951.0 97:766.0 98:230.0 99:313.0 100:934.0 101:1387.0 102:438.0 103:30670.0 104:2909.0 105:2036.0 106:145.0 107:150.0 108:68.0 109:659.0 110:432.0 111:396.0 112:90.0 113:512.0 114:3605.0 115:802.0 116:614.0 117:4698.0 118:517.0 119:804.0 120:64.0 121:46.0 122:53.0 123:929.0 124:434.0 125:84.0 1…	C00095		5984			4799	62687	110329	106279	938690	321436	107908	32859	73682	10352	41676	28918
monoolein		fructose 1 phosphate										60	92	169	446	1392	502	199	62	310	29	74	57
methylhexadecanoic acid		fructose 1	638631	307	199188	85:645.0 86:352.0 87:716.0 88:631.0 89:7375.0 90:629.0 91:409.0 93:11.0 94:47.0 95:10.0 97:25.0 98:138.0 99:341.0 100:1271.0 101:1713.0 102:501.0 103:47609.0 104:4534.0 105:2290.0 106:148.0 107:28.0 108:7.0 110:35.0 111:104.0 112:36.0 113:434.0 114:1984.0 115:825.0 116:614.0 117:7029.0 118:755.0 119:924.0 120:48.0 121:23.0 124:20.0 125:25.0 126:306.0 127:162.0 128:278.0 129:3794.0 130:740.0 131:2…	C00095		5984			6679	79583	138343	126069	836358	402580	134934	44264	88042	15146	55542	39096
linolenic acid		ferulic acid	733320	338	199329	85:1408.0 86:226.0 87:270.0 88:1007.0 89:3822.0 90:501.0 91:2718.0 92:1357.0 93:1037.0 94:90.0 95:503.0 96:205.0 97:149.0 98:20.0 99:577.0 100:106.0 101:608.0 102:1173.0 103:1635.0 104:328.0 105:679.0 106:88.0 107:194.0 108:112.0 109:428.0 110:49.0 111:232.0 112:30.0 113:325.0 114:83.0 115:1469.0 116:715.0 117:1783.0 118:650.0 119:650.0 120:131.0 121:166.0 122:199.0 123:70.0 124:63.0 125:246.0 12…	C01494		445858			53	76	101	155	553	175	300	91	119	120	115	86
linoleic acid methyl ester		FAD	585516	246	225859	85:1065.0 86:127.0 87:2850.0 88:174.0 89:3302.0 90:138.0 91:110.0 92:93.0 94:102.0 97:313.0 98:1255.0 99:957.0 100:835.0 101:2670.0 102:5670.0 103:4715.0 104:419.0 105:50.0 106:88.0 107:241.0 108:125.0 110:1169.0 111:577.0 112:35.0 113:479.0 114:174.0 115:753.0 116:864.0 117:11387.0 118:1352.0 119:454.0 124:114.0 127:540.0 128:59.0 129:2407.0 130:3000.0 131:1792.0 132:780.0 133:5320.0 134:6458.0 …	C00016		643975			297	2351	2737	8466	9836	3989	4475	1274	3245	870	1389	1493
linoleic acid		ethanol phosphate NIST	316988	211	404433	88:42.0 91:63.0 92:11.0 100:57.0 103:60.0 105:3.0 106:42.0 107:139.0 109:96.0 110:16.0 115:141.0 116:603.0 117:12.0 119:28.0 120:8.0 121:51.0 123:22.0 125:40.0 126:72.0 127:89.0 128:89.0 130:218.0 131:22.0 132:643.0 133:443.0 134:57.0 135:186.0 136:7.0 137:130.0 140:55.0 143:31.0 145:40.0 146:293.0 153:11.0 167:5.0 171:21.0 181:138.0 182:6.0 183:61.0 185:200.0 186:3.0 195:86.0 196:14.0 197:9.0 20…						47	50	57	76	70	44	60	37	110	40	39	47
lignoceric acid		ethanolamine	344330	174	368025	85:7.0 86:15886.0 88:4561.0 89:750.0 91:395.0 93:758.0 94:282.0 98:2903.0 100:10335.0 102:719.0 103:194.0 105:497.0 106:2109.0 108:2514.0 109:1410.0 113:301.0 114:1650.0 115:108.0 116:289.0 118:2096.0 119:135.0 121:519.0 129:495.0 130:6969.0 133:925.0 134:41.0 137:2688.0 138:456.0 139:615.0 143:441.0 144:493.0 145:1585.0 149:251.0 151:1442.0 152:195.0 153:391.0 161:241.0 164:444.0 165:312.0 166:1…						576	31251	36535	40666	153520	22672	42564	14381	20846	6170	12721	22195
lauric acid		erythrose minor	437004	205	331462	85:450.0 86:244.0 87:616.0 88:474.0 89:12809.0 90:863.0 91:418.0 92:92.0 94:14.0 95:46.0 98:54.0 99:265.0 100:5122.0 101:3039.0 102:1614.0 103:13377.0 104:1228.0 105:1273.0 107:5.0 110:435.0 113:57.0 114:71.0 115:465.0 116:840.0 117:36348.0 118:3424.0 119:3013.0 127:372.0 128:268.0 129:3112.0 130:6573.0 131:3820.0 132:324.0 133:7537.0 134:789.0 142:166.0 143:228.0 144:64.0 145:163.0 147:48686.0 1…	C01796		94176			176	75	66	54	144	114	126	59	31	64	51	48
isopalmitic acid		erythrose										564	50	30	110	155	77	140	74	66	36	122	49
eicosenoic acid		erythronic acid lactone										1070	1364	1307	5253	6140	2492	9266	2846	3896	1479	1727	1373
gamma-tocopherol		erythronic acid lactone	437132	247	308712	85:170.0 87:601.0 88:25.0 90:38.0 92:20.0 94:519.0 98:88.0 99:353.0 101:5277.0 102:2334.0 103:6791.0 104:358.0 105:85.0 106:35.0 107:75.0 110:598.0 111:84.0 113:34.0 114:255.0 115:1229.0 116:1921.0 117:134.0 118:70.0 119:112.0 123:974.0 124:90.0 125:27.0 127:62.0 129:588.0 130:1032.0 131:2039.0 132:546.0 133:1066.0 134:327.0 135:67.0 140:340.0 141:53.0 143:61.0 145:33.0 147:10449.0 148:1942.0 149…	n/a		5325915			43	113	171	253	1313	392	362	115	245	102	303	120
dodecanol		erythritol										165	348	301	743	1976	513	606	256	866	184	427	220
dodecane		enolpyruvate NIST										94	205	239	526	675	322	301	118	396	52	221	167
cis-4-decene-1,10-dioic acid		dodecanol										307	446	325	358	478	235	826	329	266	312	397	292
cholesterol		dodecane										167	286	169	115	181	153	108	175	169	140	131	134
cerotic acid		dithiothreitol deltaRI 2609	521615	180	303047	85:747.0 87:792.0 88:976.0 89:465.0 90:128.0 91:963.0 92:274.0 94:24.0 95:231.0 100:747.0 101:5582.0 102:220.0 103:577.0 104:697.0 105:884.0 106:181.0 107:5137.0 108:401.0 110:2277.0 111:290.0 112:100.0 113:390.0 115:1919.0 116:16046.0 117:2447.0 118:567.0 119:322.0 120:259.0 121:197.0 122:15.0 126:60.0 127:98.0 128:550.0 129:2510.0 130:3773.0 131:2089.0 132:981.0 133:2870.0 134:3903.0 135:1293.0…						47	58	123	147	191	167	121	100	122	69	45	91
capric acid		dihydroxymalonic acid NIST										24	323	43	447	581	239	1160	82	77	56	179	83
caffeic acid		dihydrosphingosine										81	276	399	1495	3217	374	781	157	462	93	213	210
beta-sitosterol		dihydroabietic acid										100	101	38	109	343	147	216	106	72	162	105	69
behenic acid		digitoxose										57	34	52	54	38	33	38	37	26	48	77	66
azelaic acid		digalacturonic acid 3	952139	332	296117	85:1380.0 86:1740.0 87:892.0 88:578.0 89:12667.0 90:1068.0 91:1156.0 92:194.0 93:110.0 94:436.0 95:773.0 96:720.0 97:508.0 98:579.0 99:1905.0 100:1408.0 101:3441.0 102:1458.0 103:8194.0 104:779.0 105:4130.0 106:357.0 107:1329.0 108:293.0 109:198.0 110:2530.0 111:1919.0 112:672.0 113:3564.0 114:4125.0 115:2157.0 116:2901.0 117:4779.0 118:896.0 119:1287.0 120:292.0 121:362.0 122:345.0 123:497.0 124…			6857565			39	51	135	157	285	144	72	84	104	86	43	59
arachidic acid		digalacturonic acid 1	980907	169	296110	85:1590.0 86:1616.0 87:1539.0 88:513.0 89:13184.0 90:1187.0 91:899.0 92:290.0 93:563.0 94:390.0 95:1233.0 96:441.0 97:1135.0 98:380.0 99:2007.0 100:2770.0 101:3824.0 102:3651.0 103:11654.0 104:1347.0 105:4081.0 106:220.0 107:2202.0 108:295.0 109:448.0 110:847.0 111:1286.0 112:495.0 113:1583.0 114:2060.0 115:2165.0 116:2672.0 117:7386.0 118:1178.0 119:1857.0 120:277.0 121:268.0 122:145.0 123:922.0…			6857565			84	959	913	2580	3388	1028	986	219	568	344	630	562
6-hydroxycaproic acid		digalacturonic acid	956026	233	296148	85:645.0 86:195.0 87:467.0 89:8749.0 90:595.0 91:505.0 92:55.0 93:3.0 94:89.0 95:398.0 96:131.0 97:164.0 98:221.0 99:791.0 100:557.0 101:1766.0 102:783.0 103:3638.0 104:448.0 105:1382.0 106:1.0 107:504.0 109:107.0 111:893.0 112:148.0 113:1620.0 114:1070.0 115:710.0 116:1665.0 117:2010.0 118:500.0 119:1109.0 120:29.0 121:156.0 123:221.0 124:24.0 125:203.0 126:2.0 127:4.0 128:59.0 129:8473.0 130:15…			6857565			35	105	119	237	590	27	106	55	136	46	49	46
6-hydroxycaproate dimer		cytosin										55	65	177	559	690	192	312	176	632	64	151	67
2-palmitoleic acid		cytidine-5'-diphosphate deriv.	861380	217	203807	85:43.0 86:41.0 87:58.0 88:3.0 89:197.0 90:17.0 92:18.0 93:2.0 95:18.0 96:22.0 97:63.0 99:390.0 100:98.0 101:229.0 102:37.0 103:1297.0 104:91.0 105:32.0 107:3.0 110:3.0 111:25.0 112:24.0 113:147.0 114:9.0 115:260.0 116:62.0 117:176.0 119:5.0 121:4.0 124:10.0 125:11.0 126:51.0 127:43.0 128:5.0 129:487.0 130:65.0 131:180.0 132:3.0 133:431.0 134:54.0 135:9.0 136:1.0 137:11.0 138:22.0 140:44.0 141:16…	C00112		290			447	1382	3325	4283	8424	3938	1935	1450	3472	524	2271	1655
2-monostearin		cytidine										51	117	79	96	360	84	143	44	69	56	54	105
2-monopalmitin		cyano-L-alanine										42	96	172	236	478	197	433	196	183	122	113	84
2-monoolein		coniferin NIST										63	50	161	2024	1281	68	1106	235	454	186	436	567
2-hydroxyvaleric acid		conduritol beta expoxide minor	704807	318	368013	85:2.0 91:547.0 93:531.0 94:47.0 95:1179.0 96:1761.0 97:717.0 98:1184.0 99:41.0 100:817.0 101:258.0 102:481.0 103:2882.0 104:356.0 106:228.0 107:2557.0 109:160.0 111:50.0 115:81.0 116:641.0 117:9829.0 118:614.0 119:155.0 121:41.0 123:557.0 124:594.0 128:242.0 129:9009.0 131:1109.0 132:1161.0 133:896.0 134:180.0 136:40.0 137:26.0 138:120.0 141:94.0 142:48.0 143:593.0 145:947.0 147:7015.0 148:19.0 …						70	1114	1183	389	494	2271	149	60	104	75	125	100
223494 fatty acid methyl ester		conduritol-beta-epoxide minor	675911	318	203304	85:75.0 87:993.0 88:52.0 89:83.0 90:1.0 91:55.0 92:138.0 95:4.0 97:57.0 98:92.0 99:54.0 100:62.0 101:145.0 102:13.0 103:1047.0 104:42.0 105:16.0 106:13.0 107:10.0 108:5.0 109:5.0 110:16.0 111:53.0 112:18.0 113:45.0 114:1.0 115:39.0 116:45.0 117:255.0 118:14.0 119:3.0 121:2.0 124:1.0 125:5.0 126:20.0 127:60.0 128:9.0 129:1240.0 130:163.0 131:447.0 133:952.0 134:105.0 135:36.0 137:1.0 138:3.0 140:1…	n/a	643-10-7	53714838			207	121	143	375	599	259	224	120	106	70	96	95
1-monopalmitin		citrulline										37	95	106	504	2274	310	612	47	367	28	186	75
1-monopalmiteolin		citric acid										2889	17910	20456	42034	90238	55665	33610	7015	32872	7587	16705	9318
1-hexadecanol		citramalic acid										308	420	292	286	1144	38	396	139	278	231	571	309
		cis-caffeic acid										58	1126	1207	1313	2848	1706	810	247	749	61	385	340
		cis-4-decene-1,10-dioic acid NIST										34	228	242	336	853	434	201	108	205	69	103	78
		cholesterol										288	497	1538	547	504	764	472	100	112	144	748	119
		chlorogenic acid minor	1016334	255	200532	85:51.0 86:9.0 88:14.0 89:49.0 91:97.0 93:47.0 94:1.0 95:10.0 96:14.0 97:10.0 98:8.0 99:37.0 101:57.0 102:14.0 103:157.0 104:16.0 105:9.0 107:23.0 108:3.0 109:18.0 111:4.0 112:5.0 113:19.0 115:85.0 116:21.0 117:81.0 119:57.0 120:2.0 121:24.0 122:4.0 123:24.0 124:1.0 125:22.0 127:10.0 128:5.0 129:171.0 130:22.0 131:171.0 132:1.0 133:308.0 134:10.0 135:44.0 137:19.0 139:11.0 141:73.0 142:21.0 143:1…	C00852		1794427			83	111	149	51	171	72	76	76	38	79	84	65
		chlorogenic acid										48	64	76	57	142	64	76	105	264	62	139	93
		cerotic acid										200	295	209	1076	1261	550	821	255	381	182	812	260
		cellobiotol	956355	204	200508	85:53.0 86:3.0 87:100.0 88:30.0 89:359.0 90:8.0 91:10.0 93:6.0 95:4.0 96:29.0 97:95.0 99:59.0 101:342.0 102:34.0 103:2999.0 104:232.0 105:125.0 106:19.0 109:5.0 110:4.0 111:33.0 112:3.0 113:57.0 114:2.0 115:79.0 116:132.0 117:2197.0 118:187.0 119:131.0 120:4.0 121:3.0 125:1.0 127:13.0 129:1539.0 130:103.0 131:332.0 132:28.0 133:646.0 134:130.0 135:90.0 137:1.0 138:2.0 139:24.0 141:15.0 142:25.0 1…	n/a		160514			161	607	3968	14323	12612	1706	6970	2842	5632	500	2477	727
		cellobiose minor	942646	204	208839	85:1647.0 86:508.0 87:1785.0 88:716.0 89:3106.0 90:375.0 91:289.0 92:83.0 93:76.0 94:175.0 95:1745.0 96:245.0 97:845.0 98:241.0 99:1664.0 100:386.0 101:11608.0 102:1834.0 103:22108.0 104:2242.0 105:1306.0 106:160.0 107:55.0 108:70.0 109:912.0 110:73.0 111:1060.0 112:168.0 113:1937.0 114:519.0 115:2869.0 116:6262.0 117:79291.0 118:8698.0 119:4092.0 120:311.0 121:147.0 122:70.0 123:64.0 124:20.0 12…	C00185		294			435	2365	2972	12142	16224	4059	8067	2108	4869	982	4323	2408
		cellobiose	933911	204	480136	85:206.0 86:167.0 87:187.0 88:15.0 89:1833.0 90:265.0 91:52.0 94:64.0 95:64.0 97:368.0 98:70.0 99:240.0 100:367.0 101:672.0 102:260.0 103:4099.0 104:346.0 105:818.0 109:136.0 110:24.0 111:170.0 113:198.0 114:185.0 115:296.0 116:267.0 117:3047.0 118:289.0 119:220.0 121:41.0 122:6.0 125:9.0 126:115.0 127:289.0 128:73.0 129:3703.0 130:583.0 131:741.0 132:113.0 133:1466.0 134:224.0 135:76.0 138:28.0 …						259	1709	2618	9753	26741	3781	6887	2357	3339	866	1867	1847
		carnitine	320975	117	214096	88:18.0 89:551.0 93:58.0 101:420.0 106:2.0 116:17.0 117:1670.0 118:127.0 119:29.0 120:4.0 135:2.0 147:149.0 149:3.0 156:10.0 159:40.0 160:3.0 165:2.0 167:4.0 168:5.0 173:3.0 185:189.0 186:30.0 187:67.0 188:1.0 200:48.0 201:3.0 202:11.0 211:3.0 212:2.0 213:4.0 214:3.0 216:2.0 217:56.0 218:5.0 231:3.0 235:1.0 243:6.0 244:3.0 264:3.0 270:2.0 272:3.0 273:1.0 276:1.0 278:1.0 279:1.0 282:2.0 283:2.0 28…						494	2636	4792	11682	39361	10969	8344	2007	10156	1464	4566	2201
		capric acid										677	1021	759	693	673	912	866	456	554	573	405	734
		caffeic acid										113	282	93	294	1190	277	264	76	190	150	220	91
		butyrolactam NIST	277000	142	200952	85:517.0 86:1069.0 87:115.0 88:10.0 89:106.0 90:30.0 91:2470.0 92:2177.0 93:54.0 94:15.0 96:87.0 97:268.0 98:542.0 99:876.0 100:5600.0 101:617.0 102:271.0 104:17.0 105:12.0 107:50.0 108:7.0 111:20.0 112:594.0 113:125.0 114:104.0 115:414.0 116:114.0 118:46.0 120:1.0 124:30.0 125:14.0 126:100.0 127:43.0 128:25.0 131:16.0 136:13.0 139:14.0 140:474.0 142:19027.0 143:2398.0 144:886.0 145:33.0 147:65.0…	n/a		12025			81	341	409	2617	8455	733	2093	843	2955	297	915	354
		biuret	571672	171	228536	85:1053.0 86:1242.0 87:197.0 88:105.0 91:13.0 96:130.0 97:68.0 98:26.0 99:7398.0 100:9407.0 101:837.0 102:444.0 106:21.0 107:135.0 109:49.0 110:605.0 112:90.0 113:405.0 114:169.0 115:702.0 116:350.0 122:229.0 124:15.0 128:192.0 129:8.0 130:1198.0 131:213.0 132:388.0 133:29.0 134:671.0 135:90.0 136:167.0 139:47.0 140:319.0 141:701.0 142:267.0 143:2835.0 144:169.0 146:5.0 151:6.0 152:238.0 153:326.…	C06555		7913			81	50	66	72	185	142	126	122	107	70	79	57
		beta-sitosterol										2082	3914	559	4501	2030	6243	5284	467	1639	526	6125	460
		beta-mannosylglycerate minor	633028	259	285336	85:1357.0 86:204.0 87:688.0 88:371.0 89:2938.0 90:45.0 97:1517.0 98:460.0 99:1510.0 101:9347.0 102:1068.0 103:14360.0 104:1333.0 105:453.0 106:7.0 109:110.0 111:1132.0 112:31.0 113:2257.0 114:454.0 115:3125.0 116:6300.0 117:9419.0 118:790.0 119:1109.0 120:160.0 121:1.0 125:56.0 127:855.0 128:336.0 129:18158.0 130:1875.0 131:5906.0 132:792.0 133:11680.0 134:1634.0 135:854.0 136:99.0 139:136.0 140:…	n/a		5460194			66	702	942	567	1645	903	408	179	297	164	385	221
		beta-hexopyranose 1,6-anhydro										47	164	228	202	606	216	206	94	161	83	97	63
		beta-glycerolphosphate										61	85	94	95	268	141	107	75	104	37	101	67
		beta-gentiobiose	965253	361	224891	85:168.0 89:299.0 93:265.0 95:61.0 100:213.0 101:501.0 103:1331.0 105:109.0 116:71.0 117:974.0 119:1.0 129:1513.0 131:6.0 132:2.0 142:53.0 145:48.0 147:2604.0 148:3.0 150:36.0 155:167.0 157:2.0 160:1557.0 161:916.0 163:18.0 164:56.0 165:1.0 169:1076.0 170:169.0 174:4.0 176:28.0 177:131.0 179:91.0 181:20.0 185:15.0 187:1.0 189:318.0 190:73.0 191:737.0 192:46.0 193:455.0 194:2.0 195:30.0 201:27.0 2…	C08240		441422			150	526	1048	6870	19189	1562	3521	1293	2366	292	1199	626
		beta-gentiobiose	967266	204	445546	85:339.0 86:160.0 87:4.0 89:2756.0 90:109.0 91:291.0 92:39.0 93:124.0 95:51.0 96:785.0 97:283.0 98:44.0 99:200.0 100:247.0 101:277.0 102:512.0 103:4214.0 104:522.0 105:406.0 108:74.0 109:172.0 110:35.0 111:35.0 112:2.0 113:367.0 114:152.0 115:592.0 116:543.0 117:3164.0 118:231.0 119:370.0 120:26.0 124:41.0 125:27.0 128:18.0 129:4146.0 130:622.0 131:1015.0 134:188.0 139:129.0 140:24.0 141:153.0 14…	C08240		441422			885	3026	5598	36114	94380	443	17680	7003	11790	2024	6447	3452
		beta-alanine minor	299301	102	200933	85:14.0 86:270.0 88:1.0 89:29.0 90:20.0 91:2098.0 92:1238.0 93:34.0 96:2.0 99:61.0 100:102.0 101:50.0 102:1627.0 103:622.0 104:145.0 105:17.0 106:5.0 107:132.0 108:9.0 110:4.0 111:1.0 113:1.0 115:27.0 116:18.0 117:187.0 118:18.0 119:168.0 122:1.0 124:2.0 125:1.0 128:4.0 129:9.0 130:150.0 134:230.0 135:19.0 136:14.0 139:1.0 142:5.0 143:17.0 144:12.0 145:2.0 146:18.0 148:39.0 150:4.0 151:3.0 152:2.…						115	117	85	294	213	164	189	268	149	263	268	175
		beta-alanine										69	259	181	216	1063	152	563	115	140	164	81	185
		benzoic acid mix spec	338714	179	386128	85:701.0 86:636.0 87:586.0 88:414.0 89:113.0 91:38.0 92:14.0 97:60.0 99:7702.0 100:4008.0 101:494.0 102:282.0 103:277.0 105:16938.0 106:1164.0 107:167.0 108:19.0 110:1059.0 111:159.0 112:3.0 113:62.0 114:261.0 115:23.0 118:138.0 121:321.0 127:69.0 128:38.0 130:1601.0 134:748.0 135:11258.0 136:1602.0 137:152.0 141:175.0 147:3066.0 155:444.0 157:826.0 158:83.0 163:15.0 165:93.0 171:12118.0 172:2584…	C00180		243			735	1327	1171	1172	1828	1290	1529	813	844	724	905	789
		behenic acid										312	727	819	1293	4474	385	189	146	859	229	337	104
		azelaic acid										116	194	201	324	1693	625	472	123	321	289	378	135
		aspartic acid										89	2073	1740	11668	14415	1221	23524	4582	9270	9613	11483	5579
		aspartate minor	433792	160	199623	85:32.0 86:172.0 87:47.0 88:48.0 89:29.0 90:12.0 91:77.0 92:42.0 93:25.0 94:4.0 95:14.0 96:17.0 97:9.0 98:41.0 99:59.0 100:514.0 101:75.0 102:211.0 103:46.0 104:162.0 105:24.0 106:5.0 107:46.0 108:4.0 109:25.0 110:15.0 111:5.0 112:21.0 113:21.0 114:26.0 115:31.0 116:1125.0 117:1388.0 118:213.0 119:57.0 120:21.0 121:4.0 122:10.0 123:4.0 124:10.0 126:33.0 127:5.0 128:102.0 129:43.0 130:1610.0 131:2…	C00049		5960			66	40	149	2323	1072	106	2789	529	1883	937	1990	536
		asparagine minor 2	522498	159	200863	85:45.0 86:196.0 87:123.0 88:26.0 89:16.0 90:80.0 92:13.0 93:5.0 97:12.0 98:3.0 99:4.0 100:267.0 101:59.0 102:88.0 103:100.0 104:1.0 106:6.0 107:5.0 110:6.0 112:2.0 114:112.0 115:13.0 116:1576.0 117:217.0 118:236.0 119:24.0 122:5.0 125:3.0 126:16.0 128:111.0 129:139.0 130:978.0 131:407.0 132:178.0 133:80.0 139:3.0 140:4.0 141:97.0 143:154.0 144:74.0 145:33.0 146:53.0 147:217.0 148:39.0 152:1.0 15…	C00152		236			43	40	57	297	76	70	90	53	140	76	97	77
		asparagine minor 1	521583	142	200609	85:196.0 86:260.0 87:365.0 88:231.0 89:10.0 90:172.0 95:97.0 96:2.0 97:74.0 98:698.0 99:1030.0 100:7033.0 101:1269.0 102:1640.0 103:1844.0 104:233.0 105:374.0 108:17.0 109:16.0 110:142.0 111:52.0 112:240.0 113:478.0 114:1571.0 115:2398.0 116:867.0 117:1459.0 118:988.0 119:485.0 120:91.0 121:21.0 123:23.0 124:130.0 125:692.0 126:634.0 128:491.0 129:1910.0 130:1878.0 131:3474.0 132:1722.0 133:4080.…	C00152		236			63	59	58	124	64	37	79	88	58	49	78	83
		asparagine dehydrated	476542	100	200518	85:52.0 86:126.0 87:10.0 88:1.0 89:8.0 91:233.0 92:2.0 93:107.0 94:2.0 95:9.0 97:1.0 98:80.0 99:21.0 100:2700.0 101:199.0 102:110.0 103:3.0 106:1.0 107:3.0 108:4.0 110:12.0 114:32.0 115:1891.0 116:482.0 117:12.0 118:5.0 119:2.0 123:5.0 126:6.0 127:10.0 128:1085.0 129:70.0 130:57.0 131:129.0 132:9.0 133:9.0 134:14.0 136:1.0 139:1.0 142:80.0 144:5.0 147:133.0 148:7.0 149:9.0 150:2.0 153:2.0 158:140…	C00152	70-47-3	236			102	92	157	435	910	254	604	254	197	164	293	85
		asparagine 2TMS minor	515743	218	202943	85:5.0 86:173.0 88:16.0 89:841.0 90:87.0 91:3.0 93:9.0 94:2.0 98:120.0 99:39.0 100:4098.0 101:344.0 102:182.0 103:4.0 104:6.0 105:7.0 106:2.0 113:510.0 114:395.0 115:2850.0 116:561.0 117:3.0 119:5.0 120:2.0 125:2.0 126:1.0 127:16.0 128:879.0 129:210.0 130:172.0 131:307.0 132:166.0 133:159.0 134:19.0 141:513.0 142:6.0 144:45.0 146:81.0 147:658.0 148:107.0 149:15.0 155:27.0 156:3.0 157:114.0 158:94…	C00152		236			84	101	31	168	201	81	140	75	148	64	83	91
		asparagine										143	620	1210	11036	28563	4669	9514	3559	11795	1873	3278	279
		ascorbic acid										45	123	163	188	325	212	144	107	145	41	55	59
		arbutin										72	826	928	476	1236	855	399	244	400	258	301	306
		arachidic acid										1017	801	850	8111	13857	861	1697	600	448	964	853	620
		arabitol										29	60	92	130	359	86	141	101	143	32	89	112
		arabinose	546892	217	202065	85:160.0 86:252.0 87:292.0 88:166.0 89:2168.0 90:172.0 92:26.0 94:21.0 98:58.0 99:73.0 100:685.0 101:880.0 102:422.0 103:18038.0 104:1788.0 105:1402.0 106:81.0 108:1.0 109:1.0 111:16.0 112:21.0 113:153.0 114:341.0 115:413.0 116:237.0 117:1997.0 118:201.0 119:257.0 126:57.0 127:32.0 128:88.0 129:1766.0 130:344.0 131:864.0 132:155.0 133:2237.0 134:282.0 135:165.0 137:1.0 140:28.0 142:93.0 143:446.0…	C00259		229			1601	8177	10897	12286	46644	14913	12120	5468	6859	1171	4113	3538
		aminomalonic acid										50	167	342	329	844	216	372	73	401	149	671	165
		alpha ketoglutaric acid										37	1088	459	927	1882	906	777	244	589	429	1029	825
		allantoin 5TMS	647887	331	205697	85:629.0 86:1037.0 93:1.0 95:4.0 96:25.0 98:222.0 99:3037.0 100:14729.0 101:1101.0 102:879.0 108:1.0 109:9.0 111:28.0 113:200.0 115:731.0 116:1953.0 121:3.0 122:18.0 123:20.0 124:17.0 126:20.0 127:353.0 130:1664.0 131:673.0 132:1464.0 139:53.0 141:263.0 143:395.0 144:184.0 146:2369.0 147:4857.0 153:15.0 154:40.0 155:272.0 156:110.0 157:7.0 158:240.0 159:509.0 166:5.0 169:62.0 170:49.0 171:2145.0 …	C01551		204			198	782	1261	3190	17142	2821	4867	1168	5027	424	1659	430
		allantoic acid minor	646921	428	284552	86:325.0 88:53.0 89:814.0 90:69.0 92:4.0 93:990.0 94:15.0 95:7.0 96:12.0 97:76.0 98:559.0 99:2503.0 100:35253.0 103:435.0 104:159.0 105:1199.0 106:113.0 107:5627.0 108:3.0 110:1467.0 112:73.0 113:522.0 114:1135.0 115:369.0 116:1628.0 120:35.0 121:78.0 122:5.0 123:3.0 125:22.0 126:53.0 130:4126.0 131:814.0 132:1691.0 134:1476.0 137:7.0 138:134.0 139:529.0 140:299.0 141:2824.0 142:2040.0 144:73.0 1…	C00499		203			41	36	52	102	346	78	37	62	72	40	73	60
		allantoic acid -H2O delta RI 2940	721937	259	752119	85:227.0 86:221.0 87:147.0 99:400.0 100:7047.0 101:2297.0 102:749.0 114:198.0 116:413.0 117:1480.0 126:39.0 127:62.0 132:414.0 176:99.0 186:31.0 190:312.0 200:67.0 203:94.0 205:340.0 209:32.0 225:20.0 253:12.0 256:22.0 259:2280.0 260:523.0 262:26.0 302:13.0 313:9.0 357:39.0 358:31.0 359:200.0 363:21.0 381:14.0 409:13.0 415:7.0 457:17.0						48	34	53	841	351	58	199	164	303	51	118	34
		allantoic acid -H20 4TMS	648889	100	537782	85:4113.0 86:8489.0 87:3686.0 88:1315.0 89:9764.0 90:810.0 91:358.0 92:38.0 94:39.0 96:165.0 97:22.0 98:857.0 99:9901.0 100:35834.0 101:7801.0 102:6605.0 103:16588.0 104:2313.0 105:6208.0 106:636.0 107:424.0 108:27.0 110:283.0 111:597.0 112:542.0 113:1392.0 114:2858.0 115:4556.0 116:6249.0 117:15274.0 118:2179.0 119:1446.0 120:130.0 121:38.0 122:6.0 125:18.0 126:559.0 127:892.0 128:712.0 129:4473…						5082	22280	36964	36338	247070	98222	36182	15211	13247	6244	19205	14741
		alanine TMS3 out of RI window	402075	188	486054	85:445.0 86:679.0 87:704.0 88:249.0 89:124.0 90:26.0 91:3.0 92:48.0 95:6.0 97:26.0 98:239.0 99:343.0 100:32061.0 101:3732.0 102:1508.0 103:909.0 104:119.0 105:232.0 106:9.0 107:101.0 110:86.0 111:3.0 112:32.0 113:430.0 114:7535.0 115:1514.0 116:1899.0 117:1654.0 118:234.0 119:491.0 120:81.0 125:2.0 126:72.0 127:192.0 128:252.0 129:227.0 130:2295.0 131:2357.0 132:649.0 133:6776.0 134:1077.0 135:44…						73	134	99	82	547	62	181	40	62	80	73	142
		alanine-alanine	523055	116	200449	85:145.0 86:142.0 87:40.0 93:32.0 94:5.0 95:11.0 97:8.0 99:24.0 100:131.0 101:31.0 102:31.0 103:27.0 105:10.0 108:13.0 109:9.0 110:6.0 112:4.0 114:41.0 115:12.0 116:2169.0 117:226.0 118:183.0 119:10.0 121:7.0 122:1.0 123:27.0 125:15.0 127:4.0 128:20.0 129:200.0 130:81.0 131:110.0 132:24.0 133:60.0 134:14.0 136:1.0 137:6.0 139:8.0 140:11.0 142:3.0 144:3.0 146:2.0 147:74.0 148:190.0 149:175.0 150:2…	n/a		5484352			150	243	294	576	808	430	349	243	232	224	320	215
		alanine	239812	116	210213	86:33.0 87:20.0 88:11.0 89:9.0 91:1061.0 92:367.0 93:3.0 94:3.0 95:9.0 100:71.0 101:30.0 102:16.0 103:42.0 105:43.0 106:4.0 111:47.0 114:1.0 115:38.0 116:1383.0 117:190.0 118:43.0 119:499.0 120:26.0 126:52.0 128:2.0 130:9.0 131:1.0 132:5.0 134:63.0 135:7.0 137:1.0 143:2.0 147:359.0 148:25.0 149:4.0 151:7.0 161:2.0 184:11.0 190:2.0 201:2.0 205:1.0 215:2.0 223:1.0 234:1.0 244:5.0 248:3.0 257:1.0 25…	C00041		5950			2612	65444	78806	190151	722695	102556	247882	101915	251892	43718	117309	67928
		adipic acid										355	230	451	360	935	421	419	173	447	322	362	279
		adenosine										29	239	105	1891	12494	131	2226	563	2162	761	679	202
		adenine										32	1693	7272	17684	39665	16740	10605	3714	13289	333	949	265
		aconitic acid deltaRI 2165	589666	229	616467	85:309.0 86:123.0 87:315.0 88:41.0 89:256.0 93:219.0 94:29.0 95:687.0 96:637.0 97:1607.0 98:275.0 99:271.0 100:135.0 102:6.0 103:200.0 105:14.0 106:44.0 107:341.0 109:23.0 111:247.0 112:143.0 113:368.0 115:140.0 116:470.0 117:699.0 118:7.0 119:344.0 121:108.0 123:67.0 124:5.0 125:116.0 128:148.0 129:35.0 131:814.0 132:53.0 133:3693.0 134:1344.0 135:454.0 136:88.0 139:550.0 140:62.0 141:801.0 142:…						31374	314713	346896	1253618	1610182	523780	568498	151487	420880	104414	179571	188662
		acetoacetate 2TMS NIST	331396	231	208689	85:386.0 86:15.0 87:132.0 88:21.0 89:23.0 90:9.0 91:114.0 92:62.0 93:4.0 94:2.0 95:25.0 97:307.0 98:77.0 99:1030.0 100:119.0 101:85.0 103:31.0 104:9.0 105:17.0 106:8.0 107:22.0 108:36.0 110:23.0 113:162.0 114:16.0 115:141.0 117:26.0 118:1.0 119:12.0 121:1.0 122:9.0 123:1.0 125:27.0 126:51.0 127:38.0 128:11.0 130:25.0 131:165.0 132:26.0 133:618.0 134:105.0 135:20.0 136:5.0 140:16.0 141:130.0 143:2…	C00164		96			54	48	45	377	349	82	137	67	336	69	205	64
		960176	874351	100	960176	85:933.0 86:260.0 87:285.0 88:318.0 89:5159.0 90:321.0 91:293.0 92:76.0 93:1509.0 94:373.0 95:854.0 96:137.0 97:153.0 98:1024.0 99:566.0 100:25551.0 101:2887.0 102:780.0 103:6482.0 104:504.0 105:730.0 106:70.0 108:38.0 109:84.0 110:274.0 111:384.0 112:1324.0 113:898.0 114:246.0 115:439.0 116:1056.0 117:9073.0 118:716.0 119:656.0 120:76.0 121:60.0 122:48.0 123:15.0 125:145.0 126:1802.0 127:741.0 1…						104	92	110	509	325	335	281	177	248	100	104	105
		960167	922661	100	960167	85:115.0 86:39.0 87:39.0 89:1136.0 90:110.0 91:96.0 93:530.0 94:56.0 95:335.0 96:170.0 98:193.0 99:153.0 100:3853.0 101:729.0 102:149.0 103:2189.0 104:178.0 105:76.0 110:348.0 111:18.0 112:88.0 113:114.0 114:76.0 115:116.0 116:361.0 117:2322.0 118:212.0 119:106.0 126:447.0 127:116.0 128:85.0 129:574.0 130:120.0 131:317.0 132:68.0 133:463.0 134:54.0 135:224.0 136:42.0 137:33.0 140:127.0 141:74.0 1…						74	349	169	82	200	154	62	105	133	194	203	91
		959094	668122	87	959094	85:8468.0 87:194143.0 88:19337.0 93:2578.0 94:923.0 95:5605.0 96:2365.0 97:19183.0 98:7392.0 99:3698.0 101:30023.0 102:4328.0 107:1645.0 108:239.0 109:2710.0 110:941.0 111:6052.0 112:1566.0 113:2953.0 114:536.0 115:10748.0 116:4462.0 117:22086.0 119:2093.0 120:357.0 121:1601.0 122:228.0 123:1261.0 124:619.0 125:2557.0 128:461.0 129:28903.0 130:4204.0 131:4076.0 133:9676.0 135:1928.0 136:168.0 137…						221956	261616	299519	301355	256364	308432	293682	233708	253299	248199	253221	243823
		956485	571925	268	956485	85:4647.0 86:2425.0 87:188.0 89:868.0 90:758.0 91:1736.0 92:1607.0 93:1403.0 94:2754.0 95:1308.0 96:1768.0 97:1760.0 98:1373.0 99:4360.0 100:1083.0 102:199.0 104:558.0 105:2955.0 106:1147.0 107:1420.0 108:3150.0 109:2431.0 110:1407.0 111:1651.0 112:644.0 113:1100.0 115:1106.0 116:379.0 119:758.0 120:1081.0 121:578.0 122:1444.0 123:1432.0 124:989.0 125:566.0 126:249.0 127:3755.0 128:656.0 131:2408…						53	30	88	57	81	81	63	41	51	67	66	41
		955633	413743	211	955633	89:49.0 91:113.0 98:113.0 100:26.0 102:42.0 105:98.0 107:88.0 115:99.0 119:194.0 121:164.0 123:128.0 127:141.0 131:74.0 133:775.0 134:82.0 135:518.0 136:25.0 137:187.0 141:40.0 147:281.0 149:69.0 150:32.0 151:54.0 153:50.0 165:15.0 166:19.0 167:42.0 168:16.0 172:13.0 177:26.0 179:19.0 181:193.0 182:19.0 183:67.0 195:332.0 196:31.0 197:39.0 205:29.0 210:35.0 211:3225.0 212:458.0 213:221.0 224:16.0…						54	92	241	35	122	62	350	77	213	22	83	51
		955565	710530	111	955565	86:453.0 87:357.0 88:214.0 89:799.0 90:54.0 91:83.0 93:17.0 94:82.0 95:35.0 97:55.0 98:19.0 99:233.0 100:75.0 101:4468.0 102:385.0 103:8518.0 104:535.0 105:377.0 107:29.0 109:174.0 111:27207.0 112:1497.0 113:189.0 114:28.0 115:640.0 116:1853.0 117:3375.0 118:360.0 119:279.0 125:306.0 128:15.0 129:9323.0 130:1207.0 131:2440.0 132:346.0 133:2733.0 134:309.0 135:191.0 136:33.0 139:24.0 141:1729.0 14…						55	2167	97	254	5093	238	97	87	76	88	129	1807
		955526	200430	92	955526	85:431.0 86:501.0 87:1298.0 88:1366.0 89:630.0 90:198.0 91:1166.0 92:5902.0 93:1719.0 94:215.0 96:504.0 97:649.0 98:10.0 100:399.0 101:90.0 102:343.0 103:1125.0 104:31.0 105:169.0 106:581.0 107:3410.0 108:110.0 109:108.0 110:1254.0 112:7.0 113:103.0 115:112.0 116:167.0 117:370.0 118:568.0 119:259.0 122:26.0 126:543.0 127:3012.0 129:31.0 130:3685.0 131:2446.0 132:302.0 134:4893.0 135:121.0 136:404…						103	508	345	752	559	269	99	593	467	598	403	279
		954970	620374	142	954970	85:12882.0 86:12406.0 87:15695.0 88:8732.0 89:9235.0 90:2672.0 91:2362.0 92:2422.0 93:5937.0 94:1754.0 95:7702.0 96:3653.0 97:11298.0 98:5046.0 99:37475.0 100:12207.0 101:16304.0 102:8918.0 103:32769.0 104:4210.0 105:6214.0 106:1222.0 107:716.0 108:552.0 109:105.0 110:1313.0 112:2002.0 113:4346.0 114:6553.0 115:8527.0 116:11895.0 117:20759.0 118:2947.0 119:4638.0 120:619.0 121:468.0 123:316.0 124…						127	387	360	3337	3768	1200	1282	433	818	381	495	321
		953254	394576	103	953254	85:4972.0 86:9057.0 87:6733.0 88:12251.0 89:7069.0 90:1633.0 95:531.0 98:712.0 99:2164.0 100:72029.0 101:12553.0 102:5205.0 103:32450.0 104:4030.0 105:3213.0 113:1288.0 114:7050.0 115:5694.0 116:18646.0 117:11757.0 118:5015.0 119:1874.0 120:375.0 121:447.0 122:43.0 124:121.0 128:211.0 129:4081.0 130:7005.0 131:10596.0 132:5519.0 133:15601.0 135:3098.0 137:225.0 140:149.0 141:67.0 142:1796.0 143:2…						140	789	870	132	9151	1467	3507	1216	3227	547	1242	649
		953249	692898	297	953249	85:101.0 87:190.0 88:91.0 89:1339.0 97:140.0 99:108.0 101:896.0 102:916.0 103:8117.0 104:573.0 105:353.0 111:69.0 113:222.0 115:215.0 116:269.0 117:4563.0 118:440.0 119:495.0 121:46.0 123:26.0 126:41.0 129:3235.0 130:714.0 131:1752.0 132:194.0 133:3755.0 134:288.0 135:309.0 137:58.0 141:52.0 143:1865.0 144:95.0 145:175.0 147:21234.0 148:3251.0 149:1977.0 150:152.0 151:101.0 153:127.0 157:1206.0 1…						383	9355	11965	9092	33428	14069	7090	2569	6235	1318	3921	2822
		953036	220992	141	953036	86:570.0 88:1381.0 89:2218.0 90:503.0 91:681.0 93:503.0 94:75.0 96:169.0 97:91.0 100:3399.0 104:2345.0 105:255.0 106:335.0 107:1781.0 111:322.0 113:3042.0 114:260.0 116:717.0 118:492.0 119:1022.0 120:197.0 121:381.0 122:21.0 123:66.0 124:32.0 127:270.0 135:1354.0 141:17056.0 142:1200.0 143:295.0 144:58.0 145:36.0 147:10708.0 148:1770.0 149:879.0 150:239.0 153:21.0 162:59.0 163:904.0 164:18.0 165:…						88	59	72	30	73	46	61	31	61	88	62	40
		952973	200524	93	952973	86:1791.0 87:337.0 89:127.0 90:114.0 91:7932.0 92:3514.0 93:14283.0 94:1392.0 96:1622.0 100:476.0 102:228.0 103:670.0 105:1681.0 106:197.0 107:1867.0 110:325.0 111:881.0 114:1976.0 115:735.0 117:640.0 119:1082.0 120:76.0 121:1582.0 122:160.0 133:717.0 136:1190.0 137:138.0 145:116.0 147:1186.0 149:218.0 163:115.0 174:1905.0 175:239.0 177:165.0 179:38.0 189:309.0 191:923.0 192:225.0 193:215.0 207:9…						894	1040	1265	1464	1214	1427	1125	1429	1294	1249	1272	1096
		952907	762952	243	952907	87:295.0 88:76.0 89:364.0 99:85.0 101:443.0 102:562.0 103:2808.0 104:240.0 105:11.0 111:103.0 113:90.0 115:143.0 116:33.0 117:2739.0 118:265.0 119:270.0 127:31.0 129:4623.0 130:736.0 131:827.0 132:43.0 133:1654.0 134:214.0 135:123.0 141:103.0 142:68.0 143:942.0 144:104.0 145:64.0 147:10110.0 148:1204.0 149:1035.0 150:39.0 151:34.0 153:146.0 155:368.0 156:37.0 157:216.0 159:41.0 163:55.0 169:61.0 …						45	60	27	665	96	214	196	45	250	44	123	37
		952885	1115873	204	952885	85:705.0 86:206.0 87:482.0 88:163.0 89:2207.0 90:218.0 91:181.0 93:32.0 94:116.0 95:125.0 97:132.0 98:8.0 99:547.0 100:220.0 101:1838.0 102:434.0 103:8348.0 104:908.0 105:1028.0 106:49.0 107:59.0 108:17.0 109:209.0 110:137.0 111:576.0 112:147.0 113:544.0 114:281.0 115:1822.0 116:1002.0 117:10223.0 118:1186.0 119:566.0 120:43.0 121:90.0 123:35.0 124:7.0 125:43.0 126:21.0 127:205.0 128:107.0 129:81…						89	70	77	150	294	106	75	82	102	118	93	131
		952786	540940	117	952786	85:90.0 86:145.0 87:64.0 88:39.0 89:2225.0 90:193.0 91:136.0 92:13.0 93:6.0 98:527.0 99:147.0 100:80.0 101:679.0 102:3.0 103:676.0 104:22.0 105:123.0 107:39.0 110:13.0 111:4.0 114:177.0 115:181.0 116:139.0 117:2503.0 118:194.0 119:146.0 126:267.0 129:81.0 130:57.0 131:425.0 132:2.0 133:2737.0 134:271.0 135:135.0 138:11.0 140:31.0 141:19.0 142:72.0 147:4377.0 148:652.0 149:220.0 154:12.0 156:38.0 …						350	1556	2119	2209	8316	3113	3050	810	1613	896	1813	989
		952511	612631	103	952511	87:129.0 88:20.0 89:656.0 97:4.0 99:11.0 100:192.0 101:615.0 102:592.0 103:6099.0 104:524.0 105:212.0 111:59.0 113:39.0 114:9.0 115:191.0 116:120.0 117:1109.0 118:117.0 119:189.0 121:11.0 126:28.0 129:1400.0 130:837.0 131:663.0 132:15.0 133:1762.0 134:216.0 135:106.0 141:3.0 142:70.0 143:311.0 145:152.0 146:3.0 147:3515.0 148:439.0 149:548.0 150:40.0 151:39.0 154:4.0 156:3.0 157:161.0 158:40.0 15…						586	3541	4586	2939	8418	6198	3644	1175	1484	1050	1700	1105
		952505	313206	103	952505	85:788.0 86:1476.0 87:936.0 88:968.0 89:9651.0 90:805.0 91:471.0 92:10.0 93:99.0 94:71.0 95:2.0 96:47.0 98:306.0 99:547.0 100:9415.0 101:4139.0 102:3998.0 103:16843.0 104:1651.0 105:4993.0 106:509.0 107:158.0 112:344.0 113:219.0 114:1357.0 115:1228.0 116:601.0 117:6045.0 118:671.0 119:937.0 120:61.0 121:21.0 123:4.0 126:209.0 127:220.0 128:550.0 129:439.0 130:194.0 131:1774.0 132:437.0 133:10626.…						146	479	407	820	3430	486	1455	670	1115	365	609	395
		952469	526407	245	952469	85:882.0 86:125.0 87:352.0 88:85.0 89:203.0 90:70.0 91:77.0 93:93.0 95:76.0 97:134.0 98:49.0 99:295.0 101:1331.0 102:267.0 103:750.0 104:49.0 105:162.0 106:156.0 108:10.0 110:42.0 111:66.0 112:90.0 113:335.0 114:136.0 115:389.0 116:583.0 117:527.0 118:1.0 119:195.0 120:51.0 123:4.0 125:26.0 129:519.0 130:29.0 131:897.0 132:306.0 133:1836.0 134:360.0 135:159.0 140:80.0 141:225.0 143:475.0 144:19.0…						65	50	68	114	287	48	167	56	41	27	63	53
		952345	937247	193	952345	85:22312.0 86:6647.0 87:21291.0 88:12433.0 89:74718.0 90:10233.0 91:9959.0 92:3733.0 93:8469.0 94:4112.0 95:7854.0 96:10046.0 97:18585.0 98:5769.0 99:26904.0 100:7473.0 101:82990.0 102:19404.0 103:145122.0 104:17234.0 105:19575.0 106:3975.0 107:7072.0 108:2194.0 109:7639.0 110:1202.0 111:20124.0 112:4250.0 113:18929.0 114:5413.0 115:36986.0 116:31111.0 117:86095.0 118:10726.0 119:28613.0 120:4760…						169	518	335	402	1070	208	183	151	197	211	194	116
		951991	515972	99	951991	85:244.0 86:55.0 95:2.0 96:4.0 98:849.0 99:1853.0 100:98.0 103:169.0 112:677.0 113:425.0 114:50.0 115:9.0 123:8.0 126:248.0 127:57.0 140:34.0 147:3.0 170:2.0 192:24.0 197:2.0 205:17.0 219:32.0 234:3.0 258:2.0 269:3.0 296:16.0 315:4.0 318:4.0 353:2.0 360:4.0 363:5.0 378:3.0 415:2.0 417:2.0 421:7.0 433:3.0 438:16.0 457:4.0 458:10.0 461:6.0 465:5.0 475:12.0 480:3.0 490:8.0 494:12.0 500:22.0						88	431	294	317	202	287	360	122	75	81	109	226
		951925	1038493	204	951925	85:400.0 87:99.0 89:175.0 92:2.0 93:22.0 97:549.0 99:132.0 101:1840.0 102:178.0 103:5002.0 104:454.0 105:74.0 109:89.0 113:97.0 114:34.0 115:722.0 116:1038.0 117:6686.0 118:648.0 119:308.0 123:37.0 124:66.0 127:9.0 129:4090.0 130:484.0 131:382.0 132:55.0 133:924.0 134:141.0 135:69.0 141:102.0 142:98.0 143:1318.0 144:120.0 145:369.0 147:4272.0 148:532.0 149:534.0 151:22.0 153:77.0 155:155.0 156:10…						69	199	166	783	1176	264	407	113	354	136	392	185
		951746	837865	157	951746	85:1085.0 86:248.0 87:933.0 88:435.0 89:2350.0 90:293.0 94:61.0 95:164.0 97:889.0 98:259.0 99:1159.0 100:154.0 101:3375.0 102:508.0 103:18500.0 104:1616.0 105:830.0 107:133.0 109:324.0 111:707.0 112:151.0 113:1354.0 114:332.0 115:1280.0 116:1640.0 117:4452.0 118:531.0 119:672.0 120:66.0 121:26.0 123:83.0 124:65.0 125:355.0 127:1594.0 128:314.0 129:7845.0 130:1152.0 131:1588.0 132:440.0 133:4507.0…						52	457	465	735	1464	563	440	188	508	225	361	223
		951730	940035	160	951730	85:3196.0 88:338.0 89:2149.0 93:154.0 95:239.0 97:635.0 98:239.0 99:1222.0 100:497.0 101:1088.0 103:7716.0 104:314.0 105:1412.0 106:193.0 111:1041.0 112:55.0 113:754.0 114:409.0 115:360.0 120:86.0 125:201.0 126:149.0 127:961.0 128:69.0 129:5319.0 130:1068.0 131:1675.0 132:514.0 133:2264.0 135:532.0 136:49.0 140:81.0 141:703.0 144:388.0 145:661.0 147:12356.0 148:2387.0 151:300.0 152:63.0 154:66.0 …						143	549	511	189	3112	670	1243	457	669	188	595	377
		951714	820360	101	951714	85:1842.0 89:1222.0 90:26.0 94:22.0 96:334.0 97:331.0 101:12126.0 102:1654.0 103:14964.0 104:1431.0 106:98.0 109:976.0 110:74.0 111:609.0 113:893.0 115:2599.0 116:5220.0 117:30599.0 118:2886.0 119:1425.0 120:190.0 123:143.0 126:297.0 129:8688.0 130:1395.0 131:3244.0 132:271.0 133:4555.0 134:457.0 135:495.0 137:79.0 139:124.0 142:129.0 143:2353.0 144:273.0 145:1255.0 146:259.0 147:18685.0 148:3039…						9462	13189	16653	112078	113965	17217	79840	43359	76419	24627	58155	49802
		951708	799545	173	951708	85:997.0 86:532.0 87:1089.0 88:828.0 89:7547.0 90:622.0 92:120.0 93:93.0 94:124.0 95:107.0 97:1397.0 98:259.0 99:565.0 100:2407.0 101:2716.0 102:890.0 103:29448.0 104:2823.0 105:2453.0 106:273.0 107:113.0 109:178.0 111:565.0 112:170.0 113:722.0 114:2182.0 115:1132.0 116:1933.0 117:8697.0 118:739.0 119:1290.0 120:163.0 121:146.0 122:46.0 123:52.0 124:71.0 125:89.0 126:403.0 127:166.0 128:854.0 129…						337	542	591	641	2214	983	465	231	383	275	383	327
		951707	680196	246	951707	85:1299.0 86:419.0 87:1640.0 88:593.0 89:1161.0 91:228.0 92:144.0 93:86.0 94:205.0 95:331.0 96:93.0 97:435.0 98:369.0 99:1371.0 100:159.0 101:3232.0 102:1020.0 103:8432.0 104:610.0 105:1346.0 107:336.0 109:1252.0 111:3134.0 112:211.0 113:1173.0 114:323.0 115:2015.0 116:1638.0 117:1808.0 118:570.0 119:1977.0 120:208.0 121:217.0 122:63.0 123:73.0 125:339.0 126:159.0 127:981.0 128:359.0 129:39149.0 …						36	106	135	90	111	167	112	68	392	38	133	44
		951706	790800	259	951706	85:448.0 86:317.0 88:447.0 89:2916.0 90:231.0 91:132.0 94:65.0 96:110.0 97:767.0 98:157.0 99:193.0 100:2556.0 101:1513.0 103:16046.0 104:1522.0 105:649.0 109:81.0 111:311.0 112:39.0 113:393.0 115:328.0 116:559.0 117:3739.0 119:351.0 120:43.0 122:32.0 124:34.0 125:60.0 127:216.0 128:298.0 129:4491.0 130:705.0 131:1717.0 133:2347.0 134:571.0 136:42.0 137:47.0 139:48.0 140:69.0 141:78.0 142:561.0 14…						39	28	135	106	342	71	71	48	68	56	38	55
		951677	973185	208	951677	85:514.0 89:421.0 90:109.0 91:1298.0 95:204.0 96:98.0 97:225.0 98:88.0 99:431.0 101:1626.0 103:7280.0 104:801.0 105:1140.0 107:1177.0 109:2090.0 111:693.0 112:125.0 113:227.0 114:152.0 115:720.0 116:708.0 117:2935.0 118:336.0 123:554.0 124:573.0 125:1719.0 126:203.0 127:318.0 129:7525.0 130:972.0 133:4259.0 135:884.0 136:200.0 137:181.0 139:57.0 141:434.0 142:341.0 143:798.0 144:251.0 145:521.0 1…						277	587	541	361	1126	388	499	218	260	431	226	241
		951627	1040074	249	951627	85:154.0 86:112.0 88:306.0 89:650.0 90:63.0 91:122.0 92:98.0 94:70.0 95:152.0 99:47.0 101:215.0 102:1100.0 113:97.0 114:84.0 115:400.0 116:107.0 117:1212.0 118:168.0 119:142.0 127:184.0 128:74.0 131:724.0 133:1596.0 134:122.0 137:73.0 143:2902.0 144:246.0 145:1921.0 147:8078.0 148:1224.0 150:152.0 151:20.0 156:33.0 158:25.0 160:88.0 161:296.0 162:56.0 163:63.0 164:55.0 165:68.0 166:83.0 171:369.0…						107	141	107	137	486	156	154	96	148	96	115	150
		951587	856097	173	951587	85:469.0 87:515.0 88:178.0 89:2984.0 90:228.0 91:547.0 94:96.0 95:122.0 99:75.0 100:918.0 101:1005.0 102:830.0 103:11037.0 104:1333.0 105:1207.0 106:179.0 108:53.0 109:78.0 110:195.0 111:212.0 112:524.0 113:60.0 114:234.0 115:1506.0 117:4857.0 118:234.0 119:533.0 126:862.0 127:867.0 129:2460.0 130:975.0 131:33963.0 132:3856.0 133:4182.0 134:202.0 135:125.0 138:68.0 141:138.0 142:635.0 143:2704.0 …						88	61	83	282	669	56	88	77	113	66	83	44
		951228	1007521	129	951228	86:1271.0 88:2416.0 89:16923.0 90:934.0 91:181.0 99:1198.0 100:3673.0 101:18008.0 102:2825.0 103:170567.0 104:15587.0 105:6289.0 113:1270.0 114:1065.0 115:2992.0 116:4658.0 117:76321.0 118:7251.0 119:3916.0 127:27819.0 128:25008.0 129:118421.0 130:15017.0 131:26261.0 132:2865.0 133:20919.0 134:2313.0 135:1076.0 142:264.0 144:491.0 145:870.0 146:98.0 147:201878.0 148:31061.0 149:19302.0 150:1495.0…						2722	4852	2098	1519	9747	3380	3475	3179	3749	3513	4107	4122
		950766	477860	155	950766	85:345.0 86:251.0 87:135.0 88:812.0 89:1593.0 90:32.0 91:143.0 92:35.0 97:10.0 98:82.0 99:88.0 100:228.0 101:303.0 103:558.0 105:3.0 107:84.0 108:43.0 113:32.0 114:398.0 115:138.0 116:34.0 117:13.0 123:71.0 125:2.0 126:8.0 127:201.0 128:428.0 129:257.0 130:372.0 131:417.0 133:549.0 134:218.0 137:12.0 139:29.0 141:264.0 142:132.0 143:23.0 144:191.0 147:1772.0 148:72.0 149:139.0 151:6.0 153:50.0 15…						1406	4609	6943	516	6518	227	7369	292	5056	406	553	400
		950217	510343	144	950217	86:1015.0 87:575.0 88:244.0 89:945.0 90:137.0 91:100.0 92:171.0 97:811.0 98:623.0 100:2112.0 101:5494.0 102:1041.0 103:2996.0 104:358.0 105:420.0 106:127.0 107:726.0 108:91.0 115:428.0 116:9556.0 117:2997.0 118:457.0 119:478.0 120:74.0 121:360.0 122:43.0 124:129.0 125:466.0 126:571.0 130:8905.0 131:1401.0 132:267.0 133:1106.0 135:134.0 136:128.0 138:141.0 139:142.0 142:254.0 143:54.0 144:5781.0 1…						84	173	210	100	1191	336	100	67	372	53	438	172
		950059	903327	317	950059	85:1432.0 86:159.0 88:349.0 89:190.0 91:740.0 93:5410.0 94:614.0 95:7469.0 96:1068.0 97:1179.0 98:540.0 99:1554.0 101:1609.0 102:231.0 103:1127.0 105:1007.0 107:874.0 108:612.0 109:8098.0 110:1003.0 111:714.0 113:1077.0 115:604.0 116:1339.0 117:2437.0 118:634.0 119:2081.0 120:376.0 121:212.0 123:1175.0 125:548.0 126:203.0 129:9196.0 130:1218.0 131:1686.0 133:796.0 134:311.0 135:986.0 136:517.0 13…						55	132	249	615	2729	415	397	230	401	211	201	171
		950054	470015	144	950054	85:15806.0 86:1092.0 87:435.0 88:545.0 89:375.0 90:30.0 92:133.0 97:2280.0 98:2192.0 99:5871.0 100:260.0 101:2304.0 102:2814.0 103:5130.0 106:49.0 109:624.0 113:5221.0 115:774.0 116:3315.0 118:1073.0 119:55.0 120:80.0 121:40.0 124:37.0 125:159.0 126:761.0 127:44.0 128:589.0 129:346.0 130:44.0 139:367.0 141:9948.0 142:1226.0 143:822.0 144:6935.0 145:422.0 152:33.0 154:538.0 157:2446.0 160:139.0 16…						49	99	122	71	72	46	64	117	57	79	39	88
		949929	365251	156	949929	85:2990.0 86:740.0 87:1329.0 88:453.0 89:744.0 93:122.0 94:1708.0 95:371.0 96:132.0 97:1181.0 98:2148.0 99:4591.0 100:1083.0 101:776.0 102:344.0 103:1619.0 104:239.0 105:483.0 106:104.0 107:114.0 108:3095.0 109:315.0 111:3404.0 112:606.0 113:4979.0 114:1390.0 115:1549.0 116:297.0 117:1594.0 118:222.0 119:902.0 120:98.0 121:47.0 124:163.0 125:133.0 126:152.0 127:309.0 128:143.0 129:5597.0 130:679.…						40	46	48	181	249	82	36	73	414	66	28	51
		949926	658386	217	949926	88:75.0 90:44.0 99:100.0 100:144.0 101:279.0 103:1880.0 104:86.0 105:181.0 109:130.0 111:243.0 113:110.0 114:34.0 115:81.0 116:227.0 117:288.0 119:98.0 121:49.0 129:2529.0 130:207.0 131:329.0 133:664.0 135:70.0 136:23.0 142:61.0 143:280.0 144:47.0 145:177.0 147:1370.0 148:140.0 151:152.0 153:62.0 155:375.0 156:40.0 157:77.0 159:97.0 167:29.0 169:41.0 171:113.0 172:21.0 173:57.0 175:36.0 177:86.0 …						2633	17984	31487	33177	138886	55764	32164	11578	20276	3274	14110	8962
		949907	859631	205	949907	85:1873.0 87:494.0 89:1367.0 95:1929.0 96:1635.0 97:5008.0 98:871.0 99:540.0 101:2964.0 102:306.0 103:6844.0 104:652.0 109:736.0 110:578.0 111:1824.0 112:238.0 113:172.0 114:76.0 115:369.0 116:1814.0 117:5817.0 118:757.0 123:587.0 124:490.0 125:804.0 126:197.0 129:3211.0 130:1698.0 131:3595.0 132:668.0 133:2180.0 137:295.0 138:268.0 139:327.0 140:36.0 145:283.0 146:548.0 147:9198.0 148:1398.0 149…						193	173	167	13488	7231	416	4171	598	3085	606	1776	899
		949890	585056	89	949890	85:3371.0 88:1935.0 89:82164.0 90:7014.0 91:2281.0 95:481.0 96:514.0 97:7358.0 98:3274.0 99:3253.0 100:10093.0 101:12799.0 102:2644.0 103:75983.0 104:7388.0 105:5722.0 109:1695.0 110:1635.0 111:1551.0 112:1414.0 113:3387.0 114:7938.0 115:2779.0 116:17414.0 117:7746.0 118:696.0 119:3182.0 124:709.0 125:1264.0 126:3942.0 127:2568.0 128:3024.0 129:7086.0 130:2441.0 131:2536.0 133:22539.0 134:2879.0 …						7649	13784	21287	74344	20557	30377	33236	12679	24499	11548	12683	11255
		949687	991893	107	949687	87:1575.0 89:2782.0 91:12883.0 92:1017.0 93:3100.0 94:841.0 95:1339.0 96:684.0 97:377.0 98:432.0 99:472.0 101:4515.0 102:215.0 103:4935.0 104:1341.0 105:7491.0 106:3275.0 107:104965.0 108:9470.0 109:4488.0 111:1436.0 113:766.0 115:3107.0 116:4580.0 117:8485.0 118:630.0 119:3417.0 120:1688.0 121:1797.0 122:774.0 123:2554.0 124:322.0 125:809.0 126:680.0 127:1682.0 128:1072.0 129:171.0 131:1217.0 13…						66	400	725	724	2728	645	527	225	295	113	303	438
		949629	972680	175	949629	86:73.0 87:50.0 89:389.0 90:36.0 91:1723.0 92:212.0 93:1201.0 94:120.0 95:402.0 97:208.0 99:167.0 100:46.0 101:722.0 102:220.0 103:3567.0 104:425.0 105:2267.0 106:350.0 107:2459.0 108:271.0 109:217.0 112:38.0 113:113.0 114:61.0 115:306.0 116:315.0 117:1235.0 118:583.0 119:4654.0 120:705.0 121:2244.0 122:231.0 123:113.0 124:2.0 125:45.0 126:32.0 128:132.0 129:1362.0 130:224.0 131:729.0 132:156.0 1…						93	120	115	89	429	97	114	93	77	93	94	95
		949573	960944	312	949573	85:158.0 86:8.0 87:19.0 88:79.0 89:671.0 90:208.0 91:184.0 96:3.0 97:17.0 99:160.0 101:378.0 102:6.0 103:4389.0 104:402.0 105:191.0 106:49.0 107:90.0 109:231.0 113:95.0 115:82.0 116:95.0 117:1218.0 118:54.0 119:197.0 121:107.0 129:2799.0 130:141.0 131:866.0 132:10.0 133:370.0 134:44.0 135:163.0 137:281.0 139:107.0 141:143.0 142:15.0 143:282.0 144:3.0 145:99.0 147:4114.0 148:556.0 149:780.0 150:54…						37	45	41	72	58	57	45	94	84	44	59	72
		949547	894338	103	949547	85:247.0 86:107.0 87:484.0 89:386.0 98:46.0 99:656.0 101:4480.0 102:511.0 103:24788.0 104:2324.0 105:879.0 109:60.0 111:123.0 113:457.0 114:25.0 115:931.0 116:2669.0 117:9.0 119:55.0 121:16.0 127:276.0 129:5167.0 130:540.0 131:1033.0 132:143.0 133:2110.0 134:220.0 135:207.0 139:40.0 141:34.0 143:773.0 144:4.0 145:215.0 147:9831.0 148:1464.0 149:1041.0 150:76.0 151:53.0 153:31.0 155:2368.0 156:287…						524	2846	2364	813	4115	1664	160	423	588	1237	1022	662
		949486	971547	479	949486	85:438.0 86:60.0 87:423.0 88:127.0 89:585.0 90:88.0 91:51.0 93:71.0 95:108.0 96:61.0 97:235.0 98:61.0 99:326.0 100:104.0 101:1297.0 102:206.0 103:9123.0 104:850.0 105:388.0 109:716.0 110:4.0 111:428.0 112:63.0 113:572.0 114:65.0 115:639.0 116:872.0 117:2021.0 118:298.0 125:13.0 126:31.0 127:471.0 128:31.0 129:12033.0 130:1464.0 131:2272.0 132:353.0 133:3021.0 134:355.0 135:477.0 139:175.0 140:104…						92	93	49	46	66	35	31	45	48	35	22	54
		949439	1039700	267	949439	85:27.0 93:10.0 99:6.0 101:91.0 102:441.0 103:638.0 104:23.0 105:147.0 111:39.0 113:86.0 115:27.0 116:56.0 117:302.0 119:82.0 127:128.0 129:495.0 130:172.0 131:586.0 132:103.0 133:719.0 134:45.0 135:137.0 141:12.0 143:874.0 144:74.0 145:118.0 147:5737.0 148:933.0 149:619.0 150:45.0 157:91.0 161:102.0 163:60.0 169:339.0 170:4.0 171:169.0 177:86.0 179:2457.0 180:354.0 181:50.0 183:73.0 187:8.0 189:…						84	210	174	125	303	176	172	86	118	112	123	174
		949402	752224	100	949402	87:101.0 88:2.0 89:302.0 90:1.0 91:43.0 94:91.0 96:61.0 98:85.0 99:5.0 100:2738.0 101:780.0 102:44.0 103:950.0 104:11.0 107:40.0 110:1.0 111:1.0 112:20.0 114:22.0 115:1.0 116:97.0 117:426.0 128:37.0 129:387.0 131:45.0 132:26.0 133:164.0 134:164.0 135:5.0 143:37.0 144:15.0 145:7.0 146:29.0 147:1356.0 148:63.0 149:100.0 151:77.0 153:1.0 154:1.0 156:27.0 157:41.0 158:3.0 163:3.0 169:74.0 170:12.0 17…						133	179	172	741	2672	624	993	310	488	492	1192	515
		949298	581436	192	949298	85:235.0 86:627.0 88:321.0 89:5830.0 90:921.0 91:1102.0 92:173.0 93:26.0 97:70.0 100:5651.0 101:617.0 102:484.0 105:103.0 106:305.0 107:139.0 108:58.0 109:25.0 110:50.0 114:69.0 116:3403.0 117:172.0 118:273.0 119:64.0 120:26.0 121:85.0 123:4.0 126:18.0 130:581.0 131:160.0 132:145.0 133:196.0 134:335.0 135:653.0 136:312.0 137:47.0 138:14.0 145:366.0 146:108.0 148:428.0 149:595.0 150:705.0 151:119.…						143	152	156	212	140	175	223	132	123	180	147	95
		949271	749471	164	949271	85:1185.0 86:235.0 87:39.0 88:112.0 89:551.0 90:71.0 91:2817.0 92:308.0 93:2129.0 94:1041.0 95:3802.0 96:1328.0 97:1574.0 98:1477.0 99:1270.0 101:351.0 103:86.0 104:65.0 105:2178.0 106:392.0 107:2018.0 108:1859.0 109:1228.0 110:851.0 111:1452.0 112:386.0 113:452.0 114:54.0 115:332.0 116:797.0 117:2302.0 118:287.0 119:1445.0 120:634.0 121:1653.0 122:1294.0 123:1610.0 124:259.0 125:288.0 127:456.0 …						33	73	78	70	332	133	55	62	57	67	52	48
		949168	531267	239	949168	85:69.0 86:144.0 89:4391.0 90:502.0 91:1571.0 92:2412.0 93:577.0 94:321.0 95:269.0 96:121.0 97:264.0 98:211.0 99:518.0 100:547.0 101:103.0 103:168.0 104:173.0 105:438.0 106:278.0 107:330.0 108:350.0 109:139.0 110:329.0 111:117.0 112:21.0 113:185.0 118:1.0 119:1636.0 120:807.0 121:94.0 122:40.0 123:73.0 124:130.0 126:121.0 127:176.0 128:58.0 129:331.0 134:711.0 135:459.0 136:415.0 137:89.0 138:58.…						41	33	55	10	61	34	40	34	48	33	55	33
		949157	691698	252	949157	85:705.0 86:522.0 87:160.0 88:230.0 89:7033.0 90:363.0 91:754.0 93:426.0 94:194.0 95:794.0 96:148.0 97:260.0 98:153.0 99:510.0 100:7042.0 101:651.0 102:326.0 104:169.0 105:229.0 106:77.0 107:130.0 108:122.0 109:299.0 110:14.0 111:92.0 113:11.0 114:109.0 116:1556.0 118:24.0 119:280.0 120:82.0 121:219.0 122:111.0 123:167.0 125:79.0 126:24.0 129:8.0 130:559.0 131:239.0 132:194.0 133:541.0 134:198.0 …						52	92	150	92	318	130	104	77	84	67	35	46
		949153	486805	284	949153	85:285.0 88:356.0 89:463.0 91:727.0 92:195.0 93:197.0 95:446.0 96:87.0 97:769.0 98:955.0 99:485.0 100:559.0 101:175.0 103:816.0 104:87.0 105:564.0 106:150.0 107:293.0 109:260.0 110:110.0 111:112.0 112:658.0 113:55.0 114:48.0 115:231.0 117:1337.0 118:166.0 119:206.0 120:150.0 121:416.0 122:67.0 123:359.0 124:96.0 125:184.0 127:35.0 129:165.0 130:205.0 131:441.0 133:755.0 135:376.0 136:174.0 137:34…						47	58	43	77	75	46	77	48	71	68	46	63
		949151	246302	159	949151	85:7587.0 86:2356.0 87:632.0 88:611.0 89:4503.0 90:446.0 91:242.0 92:38.0 93:54.0 95:166.0 96:34.0 97:147.0 98:272.0 99:528.0 100:13687.0 101:5276.0 102:1509.0 103:44.0 104:77.0 105:229.0 107:337.0 108:149.0 109:71.0 110:148.0 111:109.0 112:174.0 113:722.0 114:215.0 115:458.0 117:660.0 118:136.0 119:16.0 122:1.0 124:13.0 125:54.0 127:1755.0 128:2276.0 129:409.0 130:895.0 131:1224.0 132:275.0 133:…						52	64	46	47	115	44	36	47	86	54	47	51
		949149	1176273	97	949149	85:2619.0 86:105.0 87:148.0 89:1740.0 90:109.0 91:2364.0 92:115.0 93:19.0 95:460.0 96:267.0 97:3410.0 98:255.0 99:1014.0 100:17.0 101:739.0 102:5.0 103:2667.0 104:126.0 109:80.0 111:1511.0 112:105.0 113:562.0 115:360.0 123:18.0 124:10.0 125:657.0 127:131.0 129:571.0 139:160.0 141:76.0 153:58.0 429:12.0						303	9090	317	12375	546	3434	12497	1491	202	440	13563	657
		949147	625465	178	949147	85:114.0 86:1675.0 87:127.0 88:35.0 89:2461.0 90:665.0 91:857.0 92:129.0 94:38.0 95:181.0 98:64.0 99:61.0 100:1889.0 101:79.0 102:186.0 104:112.0 105:210.0 106:5495.0 107:569.0 109:110.0 110:68.0 111:77.0 112:11.0 115:75.0 116:2.0 117:269.0 118:159.0 119:257.0 120:124.0 122:15.0 123:11.0 125:76.0 126:37.0 130:89.0 131:67.0 132:286.0 133:339.0 134:464.0 135:1031.0 136:4183.0 137:662.0 138:212.0 13…						45	44	39	37	106	70	72	69	109	60	73	48
		949146	240851	89	949146	86:1283.0 87:175.0 88:90.0 89:17296.0 90:1394.0 91:645.0 94:27.0 99:81.0 100:1341.0 101:75.0 102:270.0 103:369.0 105:823.0 106:52.0 107:60.0 110:235.0 118:70.0 120:183.0 128:172.0 130:467.0 136:8.0 141:270.0 142:442.0 143:57.0 146:172.0 156:127.0 157:49.0 158:42.0 159:3.0 162:5.0 173:2163.0 174:430.0 175:69.0 180:4.0 188:11.0 189:561.0 190:49.0 192:23.0 204:549.0 205:64.0 224:6.0 263:6.0 278:15.0…						107	259	357	563	1597	339	860	410	823	265	463	180
		944542	222732	85	944542	85:493.0 86:35.0 94:23.0 95:29.0 101:25.0 103:105.0 120:75.0 121:103.0 123:17.0 124:20.0 126:64.0 127:180.0 137:25.0 140:29.0 141:46.0 142:15.0 145:24.0 148:97.0 152:34.0 154:57.0 155:56.0 158:24.0 164:36.0 166:19.0 168:16.0 170:21.0 172:15.0 173:36.0 176:23.0 179:34.0 182:17.0 187:21.0 188:29.0 189:24.0 195:22.0 196:18.0 198:32.0 201:17.0 206:22.0 211:45.0 212:20.0 213:36.0 216:22.0 217:29.0 220…						1784	461	1912	1602	530	1761	1139	1480	1806	1886	1764	628
		944535	471463	99	944535	85:1822.0 86:84.0 97:49.0 99:543.0 104:53.0 105:40.0 111:47.0 112:79.0 113:356.0 127:84.0 141:59.0 148:99.0 155:95.0 169:41.0 375:19.0						410	460	516	381	557	445	437	459	323	514	392	478
		944530	1200402	191	944530	88:47.0 93:17.0 96:28.0 103:136.0 105:186.0 113:27.0 115:332.0 116:30.0 119:59.0 121:32.0 124:20.0 130:24.0 142:83.0 145:38.0 156:27.0 157:35.0 160:40.0 163:26.0 170:17.0 185:9.0 191:634.0 192:97.0 193:49.0 194:41.0 195:36.0 197:88.0 198:23.0 207:58.0 208:52.0 210:19.0 214:14.0 215:16.0 219:24.0 223:34.0 236:17.0 244:27.0 265:28.0 278:9.0 281:52.0 390:14.0 407:16.0 422:21.0 453:13.0						811	911	1182	944	2211	958	1102	715	560	912	654	962
		944523	219225	85	944523	85:2170.0 86:170.0 98:260.0 99:70.0 106:40.0 108:27.0 112:201.0 113:90.0 122:191.0 127:95.0 130:957.0 137:45.0 139:122.0 141:144.0 143:123.0 146:61.0 153:49.0 155:88.0 156:15.0 166:14.0 168:104.0 169:47.0 170:117.0 173:189.0 174:124.0 180:148.0 183:84.0 186:58.0 197:39.0 198:242.0 200:32.0 207:35.0 216:18.0 221:58.0 224:27.0 225:69.0 238:110.0 239:19.0 241:7.0 243:7.0 250:30.0 254:7.0 257:19.0 26…						1957	1887	2006	1825	1979	2669	1799	1789	1930	2553	2155	1960
		944516	361858	341	944516	127:196.0 185:33.0 296:15.0 325:161.0 326:13.0 341:391.0 342:43.0 343:9.0 353:22.0 361:24.0 372:8.0 431:45.0						425	773	809	517	1857	267	4428	473	452	349	491	363
		944506	222120	100	944506	93:41.0 96:59.0 100:742.0 102:46.0 115:81.0 118:194.0 120:53.0 132:67.0 135:174.0 139:63.0 143:31.0 146:83.0 149:151.0 159:26.0 176:29.0 183:20.0 185:26.0 188:17.0 190:208.0 191:56.0 205:20.0 209:31.0 210:32.0 213:29.0 215:27.0 284:26.0 338:19.0 350:30.0 440:22.0 441:28.0 461:18.0 481:32.0 497:20.0						1145	511	979	1033	571	675	2864	1023	1186	664	842	866
		944495	484421	205	944495	89:70.0 91:75.0 98:59.0 105:67.0 121:49.0 123:24.0 127:81.0 128:96.0 129:54.0 130:88.0 131:85.0 135:73.0 137:55.0 138:25.0 145:115.0 150:40.0 153:26.0 160:14.0 161:51.0 171:10.0 177:65.0 184:17.0 186:21.0 189:28.0 190:21.0 203:16.0 205:411.0 206:63.0 211:18.0 215:18.0 218:8.0 219:13.0 220:53.0 258:23.0 278:19.0 287:31.0 293:15.0 295:25.0 316:21.0 333:19.0 336:24.0 338:28.0 349:14.0 362:14.0 363:3…						531	1540	948	965	1798	1188	1875	851	832	1120	720	587
		944487	476419	112	944487	85:405.0 86:133.0 91:43.0 94:17.0 95:22.0 99:54.0 100:1047.0 101:65.0 110:114.0 112:985.0 113:103.0 114:30.0 115:743.0 116:215.0 117:42.0 128:488.0 129:47.0 130:64.0 132:21.0 142:45.0 147:279.0 154:18.0 158:49.0 201:36.0 243:193.0 244:55.0 268:19.0 311:19.0 314:16.0 323:15.0 330:13.0 331:21.0 335:17.0 346:22.0 347:23.0 348:20.0 349:31.0 350:15.0 351:21.0 357:21.0 361:17.0 365:13.0 366:17.0 369:59…						53	114	97	67	237	73	109	56	69	98	85	58
		944466	214567	116	944466	85:287.0 87:245.0 103:193.0 107:848.0 110:507.0 116:411.0 131:243.0 132:328.0 133:193.0 135:166.0 147:1485.0 148:984.0 177:267.0 178:26.0 179:78.0 185:130.0 200:58.0 205:227.0 375:8.0 382:11.0 387:17.0 388:32.0 389:6.0 391:35.0 392:18.0 403:20.0 408:22.0 411:13.0 417:22.0 470:9.0 499:19.0						1396	1330	1321	1446	1255	1746	1399	1442	1441	1418	1430	1316
		944456	211305	147	944456	85:216.0 86:118.0 87:356.0 88:663.0 91:435.0 93:405.0 97:430.0 100:668.0 101:167.0 102:120.0 103:478.0 104:77.0 105:138.0 106:364.0 107:1456.0 108:148.0 110:1393.0 118:423.0 119:43.0 126:230.0 127:1311.0 128:156.0 130:3721.0 131:596.0 132:169.0 134:3748.0 135:331.0 136:129.0 146:410.0 147:6213.0 148:690.0 149:639.0 173:137.0 184:203.0 221:41.0 222:12.0 223:32.0 279:26.0 341:17.0						16860	7843	9359	16051	16782	20006	10319	16018	5846	22076	6841	14573
		944430	1026745	205	944430	85:412.0 89:126.0 91:98.0 95:36.0 99:133.0 102:74.0 103:320.0 104:51.0 105:156.0 109:81.0 113:69.0 115:1258.0 116:207.0 117:51.0 119:114.0 121:77.0 129:128.0 130:45.0 131:356.0 132:133.0 133:142.0 134:70.0 135:190.0 144:31.0 145:135.0 147:625.0 148:290.0 149:184.0 150:101.0 151:69.0 152:55.0 159:47.0 160:84.0 161:216.0 162:141.0 163:227.0 164:55.0 165:87.0 173:119.0 174:75.0 175:467.0 176:71.0 17…						301	260	252	17384	7962	421	6725	2403	5658	1386	732	786
		944421	361943	341	944421	85:529.0 86:83.0 94:14.0 105:31.0 108:141.0 109:68.0 111:31.0 112:31.0 113:41.0 115:43.0 118:47.0 120:53.0 121:24.0 122:12.0 123:40.0 124:39.0 127:154.0 128:65.0 130:375.0 131:137.0 132:83.0 133:222.0 134:159.0 135:43.0 138:16.0 139:15.0 145:23.0 146:104.0 153:46.0 154:40.0 155:33.0 156:11.0 159:19.0 160:45.0 162:30.0 163:84.0 164:28.0 165:41.0 166:9.0 167:11.0 168:22.0 169:10.0 170:14.0 175:36.0…						506	773	809	464	1857	244	4428	473	425	299	491	304
		944358	595524	197	944358	86:81.0 88:51.0 91:121.0 96:27.0 98:17.0 107:23.0 114:39.0 115:74.0 123:19.0 128:52.0 129:113.0 132:38.0 139:24.0 141:72.0 144:30.0 150:32.0 151:42.0 152:105.0 153:175.0 154:44.0 155:239.0 156:27.0 163:25.0 165:81.0 166:33.0 167:13.0 170:15.0 171:23.0 176:17.0 178:28.0 179:22.0 180:28.0 181:30.0 182:23.0 183:37.0 189:30.0 192:7.0 193:23.0 197:433.0 198:57.0 199:22.0 204:22.0 206:18.0 212:115.0 21…						395	484	463	392	656	666	435	332	333	413	393	587
		944357	286642	130	944357	85:132.0 86:67.0 87:51.0 88:53.0 90:19.0 92:32.0 94:66.0 95:75.0 97:32.0 99:57.0 100:50.0 102:31.0 104:31.0 105:33.0 108:28.0 110:112.0 112:45.0 113:68.0 114:43.0 115:39.0 116:45.0 117:152.0 118:47.0 119:42.0 120:24.0 121:23.0 123:31.0 124:48.0 125:32.0 129:28.0 130:660.0 131:201.0 132:42.0 133:74.0 135:44.0 137:40.0 138:49.0 139:27.0 144:19.0 145:65.0 146:21.0 150:28.0 151:36.0 153:31.0 154:25.0…						455	591	478	2058	4943	768	2363	1577	2640	829	722	705
		944354	955173	204	944354	106:29.0 115:60.0 119:61.0 122:15.0 123:23.0 129:293.0 135:95.0 158:14.0 159:36.0 164:19.0 189:83.0 199:20.0 201:20.0 204:631.0 205:136.0 207:76.0 221:47.0 258:16.0 272:21.0 388:24.0 392:29.0 486:17.0 496:29.0						161	2669	3968	7619	14288	1642	5053	1086	546	370	981	912
		944337	415575	130	944337	85:35.0 88:24.0 91:47.0 102:86.0 114:13.0 117:44.0 130:464.0 131:591.0 149:80.0 354:17.0 389:14.0 498:10.0						158	273	266	358	346	348	583	907	428	397	640	204
		944328	909803	85	944328	85:646.0 90:23.0 97:132.0 98:32.0 99:191.0 111:23.0 113:104.0 141:19.0 183:23.0 191:40.0 204:37.0 373:15.0						1145	1490	1360	2480	7039	1330	2431	1622	1981	1220	1174	1557
		944312	222036	100	944312	86:100.0 88:26.0 89:155.0 90:75.0 93:91.0 94:63.0 96:174.0 97:205.0 98:58.0 99:39.0 100:1197.0 101:99.0 102:118.0 103:124.0 105:78.0 108:22.0 109:40.0 111:59.0 112:134.0 113:18.0 114:65.0 116:49.0 118:177.0 120:32.0 122:93.0 123:50.0 124:70.0 129:58.0 131:217.0 132:38.0 133:75.0 136:107.0 137:60.0 138:49.0 139:13.0 140:43.0 142:51.0 143:188.0 144:64.0 145:40.0 146:46.0 147:1006.0 148:280.0 149:15…						1145	511	979	1033	571	675	2864	1023	1186	664	842	866
		944271	493125	155	944271	86:78.0 94:36.0 97:139.0 98:86.0 99:24.0 105:38.0 107:85.0 108:18.0 109:27.0 111:26.0 113:69.0 116:80.0 117:143.0 118:75.0 120:22.0 121:46.0 128:39.0 130:36.0 135:37.0 139:5.0 140:100.0 141:31.0 143:149.0 144:30.0 148:240.0 151:42.0 152:24.0 153:61.0 154:82.0 155:562.0 158:74.0 159:104.0 167:44.0 169:87.0 172:21.0 175:26.0 177:11.0 178:35.0 181:20.0 182:31.0 185:44.0 190:20.0 196:39.0 198:11.0 20…						170	155	218	1233	1199	151	441	199	435	161	166	194
		944266	269788	107	944266	92:242.0 93:69.0 106:318.0 107:539.0 110:448.0 120:32.0 126:66.0 127:959.0 130:801.0 177:31.0 184:182.0						450	664	1177	1451	1538	1092	1776	1752	1461	1060	2177	613
		944260	322756	102	944260	90:42.0 91:94.0 93:544.0 94:416.0 96:83.0 98:859.0 100:240.0 102:1547.0 105:65.0 106:88.0 107:362.0 109:117.0 110:208.0 111:499.0 112:96.0 113:307.0 115:423.0 116:407.0 117:488.0 118:138.0 120:37.0 121:185.0 122:131.0 123:89.0 124:82.0 127:387.0 128:119.0 129:3633.0 130:202.0 132:155.0 134:188.0 135:65.0 138:96.0 140:160.0 144:214.0 145:461.0 147:755.0 148:563.0 149:396.0 150:61.0 151:15.0 152:14…						1584	1721	2011	1899	1882	1728	1419	1807	1791	1734	1845	1545
		944253	399074	215	944253	101:61.0 110:114.0 129:112.0 133:75.0 147:618.0 158:18.0 189:61.0 215:346.0 216:51.0 265:18.0 287:124.0 307:165.0						1511	70	1062	1515	1674	1425	1783	494	1451	950	1004	1809
		944244	313013	147	944244	85:205.0 98:183.0 102:174.0 103:424.0 114:351.0 115:193.0 116:68.0 117:92.0 119:94.0 128:202.0 129:83.0 132:167.0 133:194.0 142:63.0 145:441.0 147:5853.0 149:116.0 158:62.0 160:183.0 219:371.0 220:273.0 281:286.0						1775	3635	3509	6728	21737	3883	18925	2591	3447	2612	4453	3045
		944240	457436	85	944240	85:613.0 86:82.0 88:20.0 98:21.0 99:184.0 100:315.0 113:94.0 114:62.0 123:22.0 128:46.0 129:13.0 133:264.0 143:73.0 144:118.0 147:2035.0 154:10.0 156:18.0 157:9.0 160:57.0 163:140.0 165:35.0 166:34.0 169:17.0 171:58.0 172:49.0 173:27.0 176:7.0 178:43.0 186:39.0 188:72.0 189:28.0 199:10.0 201:34.0 202:15.0 209:12.0 219:29.0 220:22.0 226:36.0 231:13.0 233:138.0 234:43.0 240:26.0 245:12.0 248:31.0 2…						532	652	593	695	1327	590	767	434	621	573	722	566
		944230	573463	85	944230	85:905.0 96:41.0 99:266.0 100:42.0 103:138.0 112:63.0 113:208.0 141:39.0 217:27.0						1452	1240	1190	1092	1579	1345	1364	1492	1087	1507	1513	1215
		944224	247347	85	944224	85:1457.0 88:341.0 89:248.0 90:92.0 91:216.0 94:110.0 98:213.0 99:57.0 104:97.0 106:113.0 112:86.0 113:166.0 114:98.0 115:161.0 119:113.0 127:1063.0 145:70.0 155:167.0 171:57.0 172:39.0 181:80.0 184:409.0 191:110.0 225:24.0 226:44.0 228:18.0 235:27.0 240:43.0 278:24.0 380:7.0 463:8.0 482:13.0						1558	1776	1921	1640	1517	1903	1969	1485	1579	1817	1705	1683
		944206	219825	85	944206	85:982.0 98:60.0 105:41.0 111:69.0 112:75.0 113:62.0 118:224.0 135:81.0 149:89.0 151:110.0 207:27.0						1957	1780	2006	1638	1787	1993	1679	1580	1651	2013	1660	1658
		944204	484423	205	944204	90:55.0 91:158.0 95:44.0 105:95.0 106:62.0 108:68.0 116:62.0 119:53.0 121:74.0 122:49.0 128:123.0 129:85.0 134:39.0 137:38.0 145:131.0 152:60.0 161:33.0 177:100.0 178:33.0 179:13.0 189:58.0 193:30.0 194:44.0 200:36.0 205:584.0 206:80.0 216:19.0 220:135.0 336:42.0 350:31.0 360:20.0 366:16.0 368:17.0 371:12.0 372:23.0 377:18.0 381:16.0 422:16.0 446:21.0 448:30.0 453:29.0 454:31.0 456:24.0 461:30.0 …						531	1540	814	965	1798	1520	1875	693	832	1120	720	587
		944192	977796	87	944192	87:558.0 98:19.0 117:73.0 129:127.0 143:66.0 169:50.0 185:19.0						1078	1345	1110	1455	2071	986	1170	921	1001	970	1043	1190
		944188	494738	191	944188	88:55.0 91:27.0 93:66.0 95:129.0 96:149.0 98:48.0 103:118.0 109:23.0 110:180.0 118:15.0 122:23.0 126:35.0 131:37.0 134:67.0 137:22.0 142:36.0 147:299.0 148:37.0 150:19.0 151:36.0 153:38.0 154:21.0 158:26.0 160:24.0 168:34.0 169:37.0 178:21.0 181:25.0 183:25.0 184:31.0 185:39.0 191:412.0 192:86.0 193:54.0 202:38.0 203:25.0 206:24.0 218:15.0 225:16.0 236:29.0 272:14.0 275:31.0 280:8.0 281:23.0 296:…						905	1102	2059	2591	4147	2514	2624	810	1434	751	1157	1101
		944178	207934	147	944178	86:61.0 91:69.0 92:52.0 107:241.0 126:74.0 127:417.0 131:118.0 134:418.0 136:67.0 147:2314.0 148:481.0 237:24.0						12721	13500	20159	21120	13472	17269	10319	18803	5846	22076	6841	14573
		944136	397440	241	944136	85:342.0 86:137.0 89:25.0 95:21.0 98:267.0 111:271.0 114:83.0 121:25.0 124:13.0 125:30.0 131:95.0 134:48.0 138:11.0 143:28.0 145:286.0 154:10.0 155:34.0 164:8.0 167:63.0 180:16.0 182:100.0 184:84.0 197:28.0 206:9.0 223:17.0 226:20.0 227:54.0 241:881.0 246:34.0 252:12.0 292:19.0 294:7.0 296:25.0 301:9.0 302:6.0 320:12.0 321:14.0 322:41.0 329:17.0 332:39.0 333:31.0 336:6.0 344:10.0 351:38.0 369:10.…						52	67	65	111	173	43	104	53	56	64	51	39
		944114	405997	117	944114	116:184.0 117:849.0 118:85.0 119:14.0 133:122.0 233:37.0 234:43.0 306:15.0 307:22.0 499:14.0						73	3483	2933	4366	9429	3343	3936	809	2879	695	1547	1583
		944107	214312	147	944107	85:365.0 87:253.0 99:170.0 101:579.0 103:607.0 105:34.0 113:36.0 115:4509.0 116:450.0 130:2654.0 131:724.0 132:86.0 133:1001.0 147:9494.0 148:1572.0 149:923.0 150:34.0 177:1013.0 178:136.0 205:197.0 424:7.0 430:11.0 441:15.0 444:21.0 465:9.0 467:20.0 477:30.0 478:40.0 484:37.0 490:18.0 495:43.0 499:21.0						29471	24176	28291	29394	26472	33133	26521	30703	29697	31384	29977	26571
		944105	269097	125	944105	85:71.0 95:1262.0 99:31.0 125:2742.0 169:745.0						87	187	95	225	488	158	330	84	108	100	156	93
		944100	218618	151	944100	85:157.0 88:135.0 89:42.0 92:22.0 94:45.0 95:83.0 99:25.0 102:44.0 108:34.0 109:59.0 112:52.0 113:82.0 123:38.0 124:12.0 127:119.0 137:29.0 144:44.0 146:140.0 151:351.0 152:57.0 153:30.0 154:62.0 155:46.0 156:15.0 159:26.0 160:35.0 163:43.0 164:21.0 165:12.0 166:94.0 167:28.0 168:29.0 169:24.0 170:22.0 173:15.0 174:120.0 181:13.0 182:30.0 197:44.0 201:20.0 202:28.0 204:50.0 207:56.0 208:80.0 210:…						314	431	523	377	525	355	543	549	395	433	502	412
		944085	523686	211	944085	92:68.0 95:55.0 98:18.0 101:82.0 105:59.0 113:45.0 131:70.0 133:113.0 137:104.0 138:18.0 139:43.0 140:18.0 143:45.0 146:47.0 150:21.0 152:29.0 153:15.0 154:22.0 155:60.0 164:25.0 170:19.0 171:65.0 173:41.0 175:15.0 179:30.0 180:21.0 181:53.0 183:29.0 187:14.0 189:27.0 195:35.0 197:19.0 198:15.0 201:15.0 205:11.0 209:27.0 210:24.0 211:536.0 212:74.0 213:60.0 215:10.0 217:35.0 218:21.0 223:19.0 225…						62	77	57	81	123	142	69	66	44	128	82	54
		944078	205274	88	944078	86:204.0 88:962.0 89:292.0 90:73.0 92:48.0 93:608.0 95:225.0 98:77.0 99:29.0 100:596.0 101:162.0 102:129.0 104:47.0 106:291.0 107:987.0 108:404.0 109:99.0 110:423.0 113:96.0 115:87.0 116:37.0 118:42.0 123:364.0 125:268.0 127:949.0 128:15.0 129:82.0 130:1196.0 131:910.0 132:65.0 134:2588.0 137:50.0 139:45.0 146:346.0 147:5808.0 149:282.0 151:55.0 160:112.0 170:15.0 173:7.0 174:19.0 202:16.0 206:17…						822	1235	942	2838	1752	913	1262	3530	2863	1001	1852	1370
		944049	240279	156	944049	85:47.0 90:20.0 91:247.0 93:113.0 95:89.0 97:46.0 108:87.0 109:29.0 110:138.0 111:41.0 113:207.0 120:55.0 122:41.0 123:35.0 124:41.0 125:42.0 126:86.0 130:650.0 134:136.0 136:57.0 137:46.0 138:52.0 139:28.0 140:30.0 141:42.0 142:66.0 143:73.0 145:57.0 146:637.0 153:48.0 154:36.0 155:55.0 156:466.0 157:138.0 158:91.0 159:45.0 160:59.0 161:63.0 162:39.0 163:30.0 164:38.0 165:42.0 166:32.0 167:43.0 …						28	92	48	65	83	54	44	59	83	84	47	52
		944043	457967	158	944043	91:107.0 92:10.0 93:48.0 94:45.0 96:70.0 99:75.0 101:51.0 104:13.0 106:76.0 107:36.0 110:32.0 111:47.0 112:34.0 114:87.0 116:68.0 118:10.0 119:24.0 120:56.0 121:63.0 123:59.0 124:42.0 125:43.0 129:37.0 130:68.0 136:41.0 137:39.0 138:46.0 141:41.0 142:88.0 143:191.0 145:53.0 151:71.0 152:11.0 153:32.0 154:20.0 156:35.0 157:95.0 158:799.0 159:126.0 160:54.0 161:51.0 162:67.0 163:46.0 164:65.0 166:5…						305	1013	482	1041	784	953	1041	408	454	730	498	40
		944040	906023	174	944040	85:52.0 86:460.0 87:21.0 88:58.0 99:18.0 100:272.0 101:59.0 102:98.0 103:439.0 110:24.0 113:61.0 114:52.0 116:42.0 117:204.0 119:40.0 128:36.0 129:373.0 130:114.0 131:84.0 142:25.0 143:54.0 144:21.0 145:27.0 147:699.0 149:50.0 155:47.0 157:34.0 158:59.0 159:53.0 169:83.0 174:1508.0 175:264.0 176:98.0 177:31.0 189:27.0 191:104.0 204:73.0 217:404.0 218:72.0 219:27.0 243:46.0 250:23.0 259:32.0 361:1…						367	610	1035	3944	19308	1266	3333	1401	2535	628	816	1314
		944039	261904	184	944039	86:264.0 88:1767.0 91:97.0 92:2512.0 96:344.0 102:318.0 129:665.0 145:86.0 154:1017.0 160:165.0 184:4188.0 217:2181.0 218:485.0 266:526.0 354:2621.0						5455	4434	3548	1267	1903	1905	2002	1445	1193	2601	1489	3669
		944032	219693	85	944032	85:636.0 88:174.0 95:53.0 96:120.0 98:112.0 99:74.0 100:29.0 104:128.0 105:38.0 109:88.0 110:451.0 112:77.0 113:79.0 122:40.0 126:131.0 127:452.0 128:72.0 131:68.0 139:63.0 140:32.0 141:37.0 143:62.0 144:59.0 151:75.0 152:59.0 155:42.0 156:29.0 159:19.0 160:92.0 163:21.0 165:36.0 166:42.0 167:58.0 172:24.0 176:38.0 181:30.0 212:31.0 216:21.0 218:26.0 253:17.0 260:15.0 277:13.0 279:13.0 332:18.0 3…						1957	1887	2006	1825	1979	2669	1799	1789	1930	2553	2155	1960
		944022	216719	246	944022	85:75.0 86:116.0 87:133.0 89:95.0 90:64.0 92:80.0 93:65.0 96:32.0 97:160.0 98:81.0 100:198.0 105:57.0 109:64.0 112:76.0 113:63.0 114:328.0 116:234.0 118:458.0 119:351.0 120:51.0 121:30.0 123:91.0 125:64.0 128:96.0 129:84.0 131:68.0 132:59.0 133:63.0 137:52.0 138:79.0 139:49.0 140:53.0 141:39.0 142:36.0 145:64.0 150:46.0 151:97.0 152:43.0 153:45.0 154:49.0 155:65.0 156:45.0 157:64.0 158:59.0 160:5…						514	498	772	1093	754	998	751	1071	919	906	1001	443
		944013	244476	130	944013	86:7498.0 87:1653.0 96:688.0 97:221.0 100:3488.0 102:2400.0 104:2500.0 105:814.0 106:37.0 107:2427.0 108:164.0 111:264.0 112:188.0 113:1116.0 120:230.0 129:1211.0 130:9328.0 131:2222.0 134:3047.0 136:383.0 142:317.0 143:419.0 144:1432.0 154:70.0 160:508.0 168:30.0 184:1906.0 185:348.0 199:319.0 428:11.0 454:12.0						616	896	761	2493	3882	1433	1861	5544	5620	1368	4572	845
		944003	708676	174	944003	86:52.0 131:81.0 174:348.0 175:24.0						51	69	64	171	182	85	146	66	153	59	72	44
		943996	427585	227	943996	86:36.0 94:55.0 95:33.0 100:40.0 106:45.0 118:30.0 122:15.0 123:28.0 125:19.0 126:77.0 129:28.0 130:82.0 137:28.0 138:19.0 140:35.0 141:18.0 146:29.0 150:28.0 152:17.0 153:36.0 155:28.0 156:16.0 157:18.0 166:13.0 167:31.0 168:31.0 169:41.0 170:33.0 172:34.0 173:23.0 174:21.0 178:45.0 180:16.0 183:18.0 186:25.0 187:29.0 188:32.0 191:23.0 194:23.0 195:46.0 196:29.0 197:15.0 202:18.0 203:29.0 205:22…						1584	922	2559	374	834	1578	1147	2274	2525	2621	504	2882
		943990	484387	205	943990	86:89.0 90:45.0 91:158.0 92:41.0 93:37.0 94:22.0 101:27.0 103:78.0 104:45.0 105:115.0 107:118.0 108:57.0 109:31.0 115:140.0 116:64.0 118:49.0 119:82.0 120:61.0 121:112.0 122:60.0 123:26.0 124:35.0 125:25.0 129:48.0 130:60.0 131:111.0 132:52.0 133:115.0 135:75.0 136:40.0 137:34.0 139:27.0 140:37.0 141:47.0 142:58.0 143:30.0 145:169.0 148:80.0 149:159.0 150:45.0 151:19.0 152:45.0 153:44.0 154:32.0 …						531	1540	948	1723	1798	1520	1875	851	832	1120	720	419
		943978	463033	140	943978	90:76.0 91:65.0 99:46.0 101:44.0 103:82.0 133:97.0 140:317.0 147:580.0 148:96.0 171:94.0 172:47.0 233:50.0 245:34.0 258:26.0						22	87	123	157	343	143	105	73	83	26	104	62
		943966	458101	158	943966	85:99.0 93:26.0 107:140.0 113:68.0 115:145.0 130:193.0 141:24.0 142:26.0 156:16.0 158:395.0 159:55.0 165:18.0 247:44.0 252:13.0 468:12.0						305	1022	482	919	784	849	1041	408	454	730	498	85
		943961	281450	145	943961	89:85.0 102:134.0 105:21.0 129:120.0 145:527.0 220:16.0 280:19.0						74	137	192	191	229	125	211	91	88	206	295	74
		943957	615620	174	943957	86:161.0 158:136.0 174:443.0						69	125	126	256	549	415	217	102	249	65	64	58
		943948	691357	174	943948	85:52.0 86:302.0 100:252.0 103:30.0 172:26.0 173:12.0 174:1192.0 175:118.0 176:13.0 268:7.0 306:8.0 331:18.0 374:29.0						52	65	153	288	588	160	188	51	157	42	142	42
		943946	246101	204	943946	195:18.0 204:1985.0 205:363.0 206:174.0 227:40.0 234:29.0 286:16.0 289:17.0 300:16.0 332:18.0 343:28.0 346:25.0 370:25.0 390:23.0 391:18.0 392:18.0 395:24.0 405:20.0 498:21.0						414	523	590	430	617	482	530	485	511	502	536	465
		941113	467642	89	941113	85:239.0 87:76.0 89:1272.0 91:94.0 95:172.0 99:37.0 100:103.0 103:212.0 113:399.0 119:91.0 127:166.0 130:62.0 133:490.0 135:55.0 143:638.0 144:71.0 145:122.0 146:84.0 147:4101.0 148:309.0 149:280.0 155:81.0 157:269.0 159:291.0 161:46.0 163:375.0 172:9.0 187:26.0 191:424.0 192:29.0 207:415.0 217:16.0 229:43.0 231:111.0 247:124.0 275:276.0 291:20.0						186	110	213	561	693	248	349	314	385	212	334	168
		941110	216075	246	941110	90:26.0 96:37.0 102:53.0 106:66.0 112:40.0 114:414.0 116:230.0 118:290.0 119:315.0 121:31.0 128:52.0 140:17.0 142:24.0 145:35.0 158:74.0 162:24.0 164:54.0 165:259.0 183:20.0 188:97.0 189:519.0 190:108.0 207:26.0 245:156.0 246:697.0 247:142.0 248:13.0 249:30.0 250:18.0 251:13.0 285:13.0 299:17.0 343:23.0 361:21.0 362:10.0 402:34.0 424:13.0 443:18.0						463	570	658	869	624	813	658	829	782	752	904	374
		940970	203628	104	940970	86:80.0 87:248.0 88:594.0 89:1215.0 90:77.0 93:232.0 95:7.0 97:1.0 99:210.0 100:413.0 102:491.0 103:389.0 104:5053.0 105:425.0 106:69.0 108:12.0 113:80.0 115:509.0 117:167.0 123:314.0 124:12.0 125:115.0 126:40.0 127:90.0 130:39.0 131:411.0 134:130.0 135:9.0 144:4.0 147:4812.0 148:621.0 149:195.0 158:66.0 160:171.0 174:1986.0 175:62.0 184:74.0 199:5.0 228:122.0 306:2.0 481:20.0						94	134	183	588	256	127	380	1275	230	148	306	97
		940951	855664	325	940951	85:292.0 86:149.0 89:181.0 90:43.0 91:249.0 92:115.0 94:6.0 95:462.0 96:50.0 97:1415.0 98:2173.0 99:401.0 101:284.0 102:76.0 103:1026.0 104:73.0 107:46.0 109:172.0 110:105.0 111:456.0 112:7.0 113:249.0 114:54.0 115:168.0 116:172.0 117:629.0 118:76.0 119:24.0 120:19.0 123:96.0 124:17.0 125:1933.0 126:123.0 129:901.0 130:314.0 131:1930.0 132:369.0 133:613.0 134:77.0 135:122.0 137:26.0 138:66.0 139:…						65	68	50	259	570	218	195	106	389	48	132	64
		940728	350654	113	940728	85:65289.0 93:184.0 94:563.0 97:97.0 98:2457.0 99:633.0 103:245.0 104:119.0 105:85.0 106:200.0 107:335.0 108:61.0 109:56.0 111:314.0 112:2455.0 113:72092.0 114:4829.0 115:531.0 127:726.0 128:320.0 130:281.0 133:316.0 134:484.0 139:43.0 140:294.0 141:102.0 142:361.0 143:31.0 146:462.0 147:1687.0 148:483.0 149:262.0 152:291.0 154:231.0 155:54.0 160:63.0 167:38.0 168:144.0 177:82.0 178:32.0 180:36.0…						118	388	766	1000	1742	1137	672	670	749	126	360	321
		940650	1077374	156	940650	92:26.0 93:5.0 103:536.0 104:64.0 111:17.0 119:34.0 120:14.0 121:29.0 123:2.0 129:294.0 130:57.0 132:3.0 133:95.0 134:18.0 147:645.0 148:46.0 149:120.0 152:5.0 155:93.0 156:2262.0 157:360.0 158:12.0 161:22.0 163:17.0 166:8.0 167:24.0 169:161.0 175:16.0 187:5.0 202:2.0 204:582.0 205:72.0 207:214.0 208:52.0 210:15.0 215:24.0 216:14.0 217:540.0 221:64.0 229:124.0 231:8.0 241:1.0 245:4.0 251:16.0 259…						98	89	53	110	103	37	51	45	36	60	70	51
		940625	986823	219	940625	85:231.0 86:78.0 87:174.0 88:969.0 89:600.0 90:83.0 91:217.0 92:78.0 95:48.0 96:47.0 99:140.0 100:63.0 101:418.0 102:1813.0 103:1062.0 104:95.0 105:122.0 106:41.0 111:120.0 113:169.0 114:50.0 115:562.0 116:269.0 117:569.0 118:169.0 119:236.0 120:58.0 121:11.0 127:232.0 128:56.0 129:853.0 130:381.0 131:838.0 132:115.0 133:1715.0 134:171.0 135:438.0 136:35.0 138:7.0 139:76.0 141:142.0 142:65.0 143:…						38	100	97	298	1214	139	249	123	164	65	107	92
		940606	935183	259	940606	85:72.0 86:166.0 87:526.0 88:3.0 89:848.0 90:36.0 91:21.0 92:45.0 94:56.0 95:17.0 97:867.0 98:9.0 99:279.0 100:276.0 101:1680.0 102:330.0 103:4191.0 104:242.0 105:615.0 110:14.0 111:69.0 113:167.0 114:233.0 115:545.0 116:886.0 117:1742.0 118:72.0 119:78.0 121:43.0 124:15.0 125:52.0 126:22.0 127:56.0 128:11.0 129:2776.0 130:305.0 131:489.0 132:53.0 133:1082.0 134:210.0 135:50.0 138:2.0 141:85.0 14…						169	1418	1866	2071	9209	1716	1407	654	1154	606	1773	913
		940590	899202	121	940590	85:1659.0 86:143.0 89:166.0 91:1666.0 92:5267.0 93:12307.0 94:5601.0 95:4221.0 96:797.0 97:1792.0 98:180.0 99:372.0 101:393.0 103:503.0 104:28.0 105:633.0 106:107.0 107:1641.0 108:910.0 109:1884.0 110:609.0 111:991.0 112:59.0 113:224.0 115:38.0 116:49.0 117:323.0 119:338.0 120:247.0 121:8672.0 122:1803.0 123:1198.0 124:410.0 125:410.0 126:199.0 127:400.0 128:95.0 129:66.0 131:30.0 134:16.0 135:11…						83	140	114	115	162	150	93	126	69	62	78	90
		940573	926939	93	940573	85:35.0 86:101.0 87:168.0 90:15.0 91:332.0 93:4369.0 94:307.0 95:168.0 97:55.0 98:20.0 99:43.0 100:5.0 103:773.0 104:31.0 105:109.0 107:3203.0 108:279.0 113:28.0 115:88.0 117:388.0 118:45.0 119:130.0 121:82.0 122:27.0 124:46.0 129:335.0 130:63.0 131:202.0 133:115.0 134:98.0 135:2835.0 136:256.0 141:69.0 142:53.0 143:2402.0 144:214.0 145:99.0 147:691.0 148:99.0 153:3.0 157:55.0 161:32.0 169:272.0 …						81	114	58	155	229	176	229	95	153	130	68	96
		940570	402996	155	940570	85:912.0 86:5425.0 87:2280.0 88:268.0 89:6265.0 90:745.0 91:822.0 92:76.0 93:22.0 94:21.0 95:29.0 98:91.0 99:183.0 100:1555.0 101:777.0 102:316.0 103:554.0 104:42.0 106:20.0 107:121.0 110:402.0 111:34.0 112:151.0 113:524.0 114:144.0 115:91.0 116:1163.0 117:616.0 118:108.0 119:128.0 120:23.0 121:32.0 123:40.0 124:14.0 125:3.0 126:154.0 127:17.0 128:2419.0 129:2974.0 130:690.0 131:146.0 132:9.0 134…						60	93	77	474	641	140	242	293	261	97	118	104
		940559	476014	179	940559	85:113.0 86:3.0 87:48.0 89:230.0 90:102.0 91:223.0 92:8.0 93:5.0 94:9.0 95:8.0 96:47.0 97:12.0 98:42.0 100:222.0 102:6.0 104:67.0 105:98.0 106:235.0 107:84.0 108:1.0 109:4.0 110:365.0 111:54.0 112:45.0 113:41.0 114:46.0 115:154.0 117:9.0 118:4.0 119:181.0 120:3.0 121:21.0 123:101.0 125:18.0 126:2.0 127:3.0 128:124.0 130:247.0 133:50.0 134:73.0 135:95.0 136:15.0 137:43.0 138:13.0 139:10.0 141:43.0…						78	90	63	215	476	109	207	99	170	83	54	71
		940557	193480	139	940557	85:315.0 87:28.0 88:336.0 89:6.0 91:142.0 97:228.0 99:105.0 100:292.0 101:12.0 105:158.0 107:1632.0 108:57.0 109:99.0 110:622.0 111:157.0 115:2099.0 116:318.0 117:98.0 118:121.0 120:74.0 122:10.0 123:46.0 125:63.0 126:56.0 128:5.0 130:2485.0 131:110.0 132:37.0 133:127.0 134:2685.0 135:292.0 136:108.0 137:2646.0 138:162.0 139:2716.0 140:114.0 141:129.0 143:71.0 144:109.0 146:22.0 159:1.0 167:1268.…						4676	4740	5498	6887	5586	5555	6019	6939	6802	5844	8218	4875
		940555	845158	131	940555	85:519.0 86:55.0 89:904.0 93:8.0 97:3.0 99:148.0 100:135.0 101:183.0 102:200.0 103:1611.0 104:55.0 105:191.0 108:38.0 111:10.0 113:67.0 114:10.0 115:274.0 117:877.0 129:474.0 130:252.0 131:8880.0 132:1002.0 133:1388.0 134:101.0 143:733.0 144:108.0 145:147.0 147:2840.0 148:255.0 149:150.0 157:31.0 158:15.0 160:1337.0 161:259.0 169:18.0 174:2.0 175:13.0 186:244.0 189:56.0 191:360.0 204:759.0 205:14…						160	661	194	451	1648	171	213	235	156	187	278	350
		940550	921518	268	940550	85:2020.0 86:599.0 87:1700.0 88:1689.0 89:8337.0 90:1411.0 91:1593.0 92:248.0 93:241.0 94:243.0 95:385.0 96:271.0 97:1773.0 98:311.0 99:1999.0 100:704.0 101:7075.0 102:1677.0 103:30460.0 104:3235.0 105:2580.0 106:1078.0 107:2378.0 108:269.0 109:1382.0 110:89.0 111:1188.0 112:252.0 113:1592.0 114:721.0 115:2728.0 116:3220.0 117:11519.0 118:1346.0 119:2299.0 120:242.0 121:274.0 122:51.0 123:133.0 1…						76	75	96	148	321	118	167	47	151	55	84	63
		940547	856753	218	940547	85:547.0 86:373.0 87:472.0 88:275.0 89:1744.0 90:849.0 91:160.0 92:86.0 94:55.0 95:110.0 96:79.0 97:121.0 98:459.0 99:352.0 100:2520.0 101:1356.0 102:1926.0 103:10551.0 104:936.0 105:485.0 106:6.0 107:36.0 109:46.0 110:84.0 111:122.0 112:221.0 113:345.0 114:1206.0 115:1165.0 116:2944.0 117:3274.0 118:485.0 119:299.0 120:40.0 124:42.0 125:11.0 126:221.0 127:254.0 128:4247.0 129:3984.0 130:1762.0 1…						150	106	179	4962	6463	216	1577	309	1358	280	669	358
		938601	728826	259	938601	89:734.0 90:5.0 98:106.0 99:14.0 103:5003.0 104:218.0 113:20.0 114:50.0 115:852.0 117:461.0 128:62.0 129:825.0 140:191.0 141:3.0 142:61.0 143:65.0 144:81.0 145:36.0 146:83.0 152:20.0 153:139.0 157:696.0 158:42.0 159:111.0 164:17.0 166:36.0 167:26.0 168:29.0 169:1729.0 170:152.0 171:20.0 172:83.0 173:20.0 180:15.0 182:27.0 183:44.0 184:87.0 186:140.0 188:45.0 189:202.0 194:17.0 199:15.0 203:13.0 2…						94	264	417	495	1247	440	334	147	249	90	179	123
		935953	663505	117	935953	85:963.0 87:389.0 88:462.0 89:682.0 90:161.0 91:458.0 92:140.0 93:774.0 95:2219.0 96:204.0 97:1842.0 98:1046.0 99:1080.0 100:1224.0 101:793.0 102:334.0 105:981.0 106:128.0 107:504.0 108:37.0 109:627.0 111:648.0 112:272.0 113:136.0 114:239.0 115:427.0 116:2040.0 117:30248.0 118:2792.0 119:1269.0 121:527.0 122:113.0 123:217.0 125:312.0 127:522.0 128:215.0 129:14400.0 130:1701.0 131:5944.0 132:10371…						3523	29152	51870	137636	189039	93744	104192	27853	82755	6743	47267	24785
		935608	191947	147	935608	85:149.0 86:192.0 88:198.0 90:70.0 98:89.0 101:561.0 102:159.0 105:429.0 108:160.0 115:321.0 117:330.0 119:284.0 123:31.0 131:3518.0 132:226.0 133:425.0 139:107.0 147:39671.0 148:6183.0 149:1198.0 150:89.0 169:13.0 181:28.0 184:19.0 187:59.0 194:51.0 211:45.0 212:46.0 213:16.0 221:31.0 231:17.0 235:46.0 238:27.0 241:31.0 244:54.0 249:15.0 251:18.0 253:20.0 254:27.0 256:18.0 257:21.0 258:40.0 261:…						699	261	1873	5505	1402	2993	6389	2806	7161	797	7472	1198
		934517	191525	92	934517	87:8853.0 88:740.0 89:36.0 92:11744.0 93:100.0 94:35.0 106:324.0 108:148.0 126:429.0 132:93.0 134:131.0 137:84.0 138:51.0 139:162.0 142:26.0 146:377.0 147:4709.0 148:177.0 149:716.0 151:22.0 155:14.0 158:51.0 163:33.0 167:38.0 169:65.0 174:20.0 176:41.0 177:43.0 183:37.0 185:24.0 196:17.0 197:41.0 198:23.0 206:23.0 210:19.0 228:19.0 229:31.0 230:34.0 234:23.0 238:22.0 240:33.0 241:35.0 243:18.0 2…						1307	483	954	3753	1110	1128	1269	2119	2650	1472	1934	715
		931670	1005129	297	931670	89:12.0 91:17.0 101:232.0 103:771.0 105:3.0 115:66.0 116:96.0 117:284.0 119:31.0 129:321.0 130:60.0 131:127.0 133:128.0 140:1.0 145:18.0 147:662.0 148:11.0 149:37.0 169:23.0 179:31.0 189:66.0 191:123.0 193:173.0 194:233.0 204:498.0 205:141.0 207:94.0 209:300.0 210:9.0 217:45.0 221:22.0 223:166.0 224:5.0 232:13.0 250:10.0 265:16.0 281:15.0 296:6.0 297:4992.0 298:1266.0 299:457.0 300:43.0 323:56.0 …						430	784	765	1275	4183	617	1135	429	864	548	812	826
		930406	760479	129	930406	85:333.0 87:221.0 88:109.0 89:2704.0 90:202.0 91:50.0 92:21.0 99:196.0 100:475.0 102:125.0 103:6737.0 104:625.0 105:626.0 106:57.0 108:36.0 109:37.0 111:38.0 113:181.0 114:2048.0 115:454.0 116:263.0 117:1646.0 118:256.0 119:368.0 125:31.0 127:72.0 128:28.0 129:20053.0 130:2240.0 131:1473.0 132:122.0 133:2168.0 134:336.0 135:72.0 140:17.0 142:240.0 143:499.0 144:64.0 145:79.0 146:85.0 147:9530.0 1…						1305	1853	11301	148892	107702	13915	102179	38774	82290	30557	81839	20288
		925792	708645	91	925792	85:238.0 86:40.0 87:538.0 88:136.0 89:453.0 90:506.0 91:6462.0 92:517.0 93:340.0 94:111.0 95:95.0 98:158.0 99:312.0 102:69.0 103:13764.0 104:369.0 105:1392.0 106:99.0 107:2366.0 108:941.0 109:50.0 110:14.0 113:150.0 114:52.0 115:840.0 116:384.0 117:837.0 119:2958.0 120:445.0 121:442.0 122:2.0 124:13.0 127:180.0 128:106.0 129:873.0 131:91.0 132:112.0 133:1536.0 134:4308.0 135:2445.0 136:350.0 137:…						1095	1632	1106	948	1622	3106	481	1068	928	836	648	1937
		924753	207875	134	924753	86:9077.0 88:13427.0 90:5090.0 91:13060.0 92:1301.0 96:560.0 97:238.0 98:87.0 100:12517.0 101:832.0 102:1119.0 104:6864.0 106:634.0 107:99320.0 108:7888.0 109:3441.0 110:57134.0 111:2387.0 112:56.0 114:561.0 118:19606.0 120:479.0 128:106.0 130:156854.0 131:16196.0 132:6265.0 134:201205.0 135:17871.0 136:9233.0 137:152.0 138:60.0 143:6334.0 144:274.0 145:113.0 146:1517.0 150:33.0 155:82.0 168:32.0…						3736	8170	7925	21351	3490	3590	13402	29337	18616	9643	23880	5661
		924748	636216	205	924748	85:478.0 87:531.0 88:709.0 89:7668.0 90:343.0 91:519.0 94:44.0 99:493.0 100:1052.0 101:2695.0 102:638.0 103:16273.0 104:1281.0 113:1644.0 115:555.0 116:5735.0 117:19838.0 118:1722.0 119:1098.0 120:120.0 128:672.0 130:706.0 131:3556.0 132:371.0 133:16348.0 134:1221.0 135:418.0 138:75.0 139:14.0 140:188.0 144:411.0 145:213.0 147:29771.0 148:4698.0 149:2072.0 151:61.0 152:103.0 153:57.0 154:221.0 15…						3802	37724	61774	45064	205775	95506	56314	19105	30189	8154	23855	20106
		924653	981501	219	924653	86:43.0 87:48.0 88:167.0 90:1.0 99:27.0 100:14.0 102:314.0 103:761.0 104:63.0 110:27.0 117:347.0 118:76.0 121:22.0 128:1.0 129:713.0 130:85.0 131:114.0 132:98.0 133:545.0 135:159.0 136:10.0 143:470.0 144:3.0 146:18.0 147:2089.0 148:448.0 149:230.0 150:3.0 155:23.0 157:68.0 159:38.0 164:32.0 167:14.0 169:598.0 170:39.0 174:16.0 175:70.0 177:46.0 179:86.0 180:29.0 181:3.0 182:1.0 183:2.0 185:24.0 1…						82	226	230	1296	2090	239	631	184	446	195	327	294
		924307	1040239	307	924307	85:25.0 88:78.0 101:89.0 102:196.0 103:266.0 107:12.0 115:6.0 116:35.0 129:515.0 130:95.0 131:205.0 133:13.0 134:29.0 135:155.0 143:471.0 145:251.0 147:1304.0 148:353.0 149:145.0 150:33.0 151:9.0 161:16.0 163:179.0 166:10.0 169:27.0 173:16.0 175:205.0 177:77.0 179:24.0 180:14.0 189:144.0 191:416.0 192:31.0 193:107.0 194:74.0 195:61.0 204:57.0 207:105.0 208:49.0 209:146.0 212:4.0 216:19.0 217:556.…						49	86	76	69	49	36	51	43	69	54	41	61
		924293	1051150	307	924293	85:1737.0 86:638.0 87:2060.0 88:4311.0 89:6429.0 90:732.0 91:2427.0 92:511.0 93:2403.0 94:484.0 95:2412.0 96:300.0 97:775.0 98:453.0 99:2576.0 100:609.0 101:2874.0 102:10323.0 103:5586.0 104:1539.0 105:2941.0 106:456.0 107:760.0 108:205.0 109:1045.0 110:230.0 111:1683.0 112:510.0 113:2532.0 114:566.0 115:8017.0 116:2486.0 117:9949.0 118:1224.0 119:3349.0 120:571.0 121:976.0 122:136.0 123:585.0 12…						58	47	61	29	102	61	62	64	32	69	66	66
		922666	908402	103	922666	85:358.0 86:795.0 87:771.0 88:642.0 89:11157.0 90:984.0 91:354.0 93:57.0 94:105.0 95:315.0 96:348.0 97:33.0 98:394.0 99:51.0 100:2411.0 101:2317.0 102:1726.0 103:28658.0 104:2834.0 105:1558.0 106:123.0 107:191.0 108:75.0 109:159.0 110:132.0 111:184.0 112:210.0 113:970.0 114:1066.0 115:1220.0 116:3268.0 117:15627.0 118:1663.0 119:1157.0 120:117.0 121:87.0 122:11.0 123:143.0 124:56.0 125:86.0 126:7…						1116	2216	2658	13448	57368	3765	10433	4329	7712	1805	2050	3557
		922647	862323	217	922647	85:3501.0 86:3592.0 87:4724.0 88:4889.0 89:55502.0 90:5211.0 91:2679.0 92:548.0 93:1705.0 94:1971.0 95:3427.0 96:3074.0 97:1888.0 98:3283.0 99:4276.0 100:7088.0 101:15074.0 102:4719.0 103:214289.0 104:21731.0 105:13563.0 106:1419.0 107:2556.0 108:2743.0 109:2319.0 110:1535.0 111:2379.0 112:2347.0 113:6473.0 114:4854.0 115:4222.0 116:5060.0 117:84644.0 118:10015.0 119:7311.0 120:1514.0 121:1196.0 …						576	1139	3944	8823	12001	4949	2259	1811	4135	494	2738	2009
		921225	856910	174	921225	85:568.0 86:1383.0 87:446.0 88:183.0 96:460.0 99:2500.0 100:2026.0 101:341.0 102:304.0 103:3496.0 104:151.0 105:272.0 106:99.0 108:37.0 109:94.0 112:167.0 113:613.0 114:175.0 115:499.0 116:656.0 119:260.0 120:40.0 122:50.0 123:54.0 124:149.0 126:262.0 127:223.0 128:77.0 130:666.0 133:1901.0 136:72.0 137:10.0 138:12.0 139:95.0 140:285.0 141:222.0 143:850.0 144:164.0 145:165.0 147:5638.0 148:1118.0…						57	46	35	219	571	74	24	37	138	66	62	41
		920308	1074873	259	920308	94:43.0 95:146.0 96:71.0 97:118.0 98:21.0 101:116.0 103:2758.0 104:307.0 105:210.0 106:73.0 108:3.0 113:15.0 115:47.0 119:80.0 121:139.0 123:42.0 125:52.0 129:994.0 130:36.0 131:22.0 132:87.0 135:96.0 137:143.0 140:17.0 145:106.0 147:115.0 155:90.0 157:218.0 158:5.0 159:66.0 162:113.0 163:68.0 164:78.0 165:229.0 166:30.0 167:36.0 169:519.0 170:55.0 171:24.0 172:21.0 173:35.0 175:75.0 176:124.0 17…						59	70	51	36	131	77	102	68	21	39	36	67
		920175	876488	169	920175	85:342.0 89:15.0 91:4.0 92:43.0 93:31.0 95:73.0 97:1270.0 98:49.0 99:99.0 101:1151.0 102:152.0 103:3225.0 104:246.0 107:10.0 109:15.0 111:79.0 113:254.0 115:349.0 116:509.0 117:2049.0 118:109.0 119:212.0 120:92.0 121:10.0 127:421.0 129:3587.0 130:916.0 131:778.0 132:16.0 133:1265.0 135:147.0 136:1.0 140:64.0 141:121.0 142:285.0 143:1148.0 144:145.0 145:469.0 147:5681.0 148:552.0 149:744.0 150:39.…						346	166	454	321	1087	216	76	70	105	90	81	110
		919953	628217	159	919953	85:11429.0 86:1035.0 87:2330.0 88:897.0 89:30657.0 90:2577.0 91:1972.0 92:65.0 94:102.0 95:651.0 97:2185.0 98:639.0 99:4064.0 100:964.0 101:15044.0 102:2552.0 103:38658.0 104:3608.0 105:3462.0 106:49.0 107:131.0 111:3400.0 112:316.0 113:2084.0 114:477.0 115:3634.0 116:21856.0 117:21286.0 118:2758.0 119:3427.0 120:224.0 121:329.0 123:233.0 124:43.0 125:627.0 126:361.0 127:1110.0 128:282.0 129:1643…						32	280	196	427	1547	375	411	159	298	77	266	152
		919707	750268	204	919707	85:201.0 88:58.0 89:11.0 90:1.0 91:592.0 92:127.0 93:720.0 94:54.0 95:411.0 98:48.0 99:266.0 100:244.0 101:451.0 102:31.0 103:1543.0 104:22.0 105:227.0 106:6.0 107:653.0 108:227.0 109:588.0 110:162.0 111:186.0 112:9.0 113:78.0 115:419.0 116:254.0 117:1202.0 118:6.0 119:197.0 121:334.0 122:155.0 123:169.0 124:41.0 126:19.0 128:2.0 129:537.0 130:288.0 131:15336.0 132:1860.0 133:1805.0 134:341.0 135…						507	472	390	52305	27435	1198	18649	2915	13307	1108	5706	2757
		919554	1130703	361	919554	85:518.0 87:318.0 88:70.0 89:750.0 90:38.0 94:6.0 95:123.0 96:19.0 97:320.0 98:66.0 99:376.0 101:1140.0 102:384.0 103:18343.0 104:1766.0 105:859.0 106:5.0 109:1026.0 110:43.0 111:412.0 113:914.0 114:81.0 115:446.0 116:615.0 117:3339.0 118:133.0 119:378.0 120:10.0 121:77.0 125:138.0 127:295.0 128:103.0 129:15105.0 130:1766.0 131:1835.0 132:215.0 133:2346.0 134:133.0 135:197.0 139:286.0 140:97.0 14…						63	126	137	60	111	65	55	61	37	52	71	82
		919545	1012305	350	919545	85:248.0 89:716.0 90:122.0 91:504.0 93:179.0 96:250.0 97:391.0 98:42.0 99:305.0 100:17.0 101:673.0 102:179.0 103:5958.0 104:647.0 105:148.0 108:8.0 109:491.0 110:106.0 111:246.0 113:201.0 114:17.0 115:826.0 116:506.0 117:2246.0 118:486.0 119:361.0 120:84.0 122:20.0 123:22.0 124:34.0 125:49.0 128:57.0 129:6012.0 130:663.0 131:1751.0 132:368.0 133:1793.0 134:1.0 135:186.0 136:37.0 137:4.0 139:158.0…						50	36	56	36	55	58	53	51	20	36	39	66
		919488	997634	415	919488	85:200.0 88:149.0 91:328.0 92:16.0 95:7.0 96:70.0 98:65.0 99:15.0 101:239.0 103:4245.0 104:357.0 105:1710.0 106:59.0 110:1.0 111:7.0 115:375.0 116:133.0 117:166.0 119:286.0 120:69.0 121:186.0 122:70.0 128:192.0 129:890.0 130:162.0 131:1083.0 132:120.0 133:1677.0 134:186.0 135:214.0 136:64.0 139:117.0 141:492.0 142:109.0 143:336.0 145:114.0 147:4728.0 148:495.0 149:140.0 150:121.0 151:37.0 152:387…						49	89	85	110	119	106	140	45	69	37	70	91
		919388	1121295	361	919388	85:555.0 86:95.0 87:445.0 88:350.0 89:872.0 92:37.0 93:141.0 96:231.0 97:764.0 98:144.0 99:648.0 101:1118.0 102:434.0 103:21455.0 104:1884.0 105:716.0 106:45.0 109:955.0 110:78.0 111:498.0 112:93.0 113:472.0 114:190.0 115:627.0 116:462.0 117:3617.0 118:168.0 119:510.0 125:91.0 127:474.0 128:56.0 129:10504.0 130:1204.0 131:1584.0 132:93.0 133:2869.0 134:230.0 135:316.0 136:71.0 139:387.0 140:124.0…						781	3935	687	780	2769	1254	950	168	677	1307	1692	962
		919375	701100	174	919375	85:805.0 86:2663.0 87:476.0 89:890.0 90:52.0 98:47.0 100:1566.0 102:763.0 103:1405.0 104:313.0 105:204.0 106:36.0 108:52.0 110:73.0 111:135.0 112:141.0 115:727.0 117:991.0 118:296.0 119:521.0 124:68.0 125:112.0 126:67.0 127:171.0 129:346.0 130:479.0 131:1357.0 132:357.0 133:547.0 134:121.0 135:389.0 136:63.0 143:430.0 144:42.0 145:204.0 147:3451.0 148:33.0 149:325.0 150:69.0 151:29.0 152:97.0 156…						46	60	86	343	657	372	173	76	138	69	60	54
		919305	505709	245	919305	86:194.0 92:51.0 94:28.0 97:203.0 98:111.0 99:578.0 100:269.0 101:379.0 102:166.0 103:488.0 104:31.0 105:730.0 107:112.0 108:77.0 113:473.0 114:189.0 115:1695.0 117:433.0 118:135.0 119:558.0 121:101.0 123:150.0 125:106.0 127:77.0 128:412.0 131:1245.0 132:376.0 133:1861.0 135:455.0 136:66.0 138:25.0 139:30.0 141:166.0 142:95.0 143:439.0 144:55.0 145:133.0 146:295.0 147:7225.0 149:502.0 150:128.0 1…						71	79	47	130	85	72	64	31	49	58	54	87
		919248	560218	260	919248	85:797.0 86:1987.0 87:199.0 88:1681.0 89:5464.0 90:497.0 91:155.0 92:58.0 98:115.0 99:358.0 100:894.0 101:607.0 102:546.0 104:157.0 105:122.0 106:137.0 107:87.0 111:57.0 112:40.0 113:452.0 114:1386.0 116:574.0 117:441.0 118:219.0 119:612.0 120:56.0 121:87.0 122:31.0 129:1591.0 130:3406.0 131:829.0 132:189.0 134:257.0 143:69.0 146:344.0 147:2728.0 148:289.0 149:341.0 159:52.0 160:419.0 161:24.0 16…						26	50	41	48	48	35	77	61	50	50	52	45
		919246	190829	103	919246	87:4973.0 92:3262.0 103:39819.0 104:2494.0 105:1235.0 108:115.0 115:619.0 116:118.0 127:1491.0 130:1695.0 131:932.0 146:5382.0 158:31.0 161:589.0 162:57.0 172:25.0 173:27.0 182:13.0 210:17.0 212:14.0 213:83.0 227:33.0 231:19.0 240:12.0 244:14.0 256:18.0 258:26.0 265:26.0 270:11.0 271:20.0 274:46.0 276:27.0 278:20.0 286:12.0 290:15.0 294:35.0 303:19.0 305:13.0 307:13.0 311:9.0 314:16.0 321:31.0 32…						9020	1229	10324	13166	6611	4483	2228	4669	6340	4978	8931	2088
		919119	403237	117	919119	87:128.0 88:1046.0 89:136.0 98:35.0 99:316.0 101:460.0 103:255.0 104:33.0 105:52.0 109:46.0 113:48.0 115:589.0 116:56.0 117:9535.0 118:784.0 119:537.0 129:93.0 130:352.0 131:266.0 133:1693.0 134:293.0 135:73.0 143:285.0 144:19.0 147:4885.0 148:639.0 149:455.0 160:36.0 161:20.0 178:15.0 184:39.0 186:24.0 189:862.0 190:224.0 191:239.0 192:66.0 194:16.0 195:33.0 200:15.0 203:36.0 217:33.0 218:23.0 2…						2606	2745	2306	2361	6712	2939	3087	1278	2788	2063	2519	1248
		919100	190079	103	919100	86:326.0 87:3289.0 92:1101.0 100:652.0 103:17082.0 104:785.0 105:801.0 106:267.0 107:201.0 108:249.0 115:417.0 116:40.0 127:1120.0 130:726.0 147:12996.0 148:1557.0 149:430.0 150:197.0 161:172.0 168:176.0 182:17.0 183:44.0 213:52.0 255:18.0 313:28.0 322:18.0 332:27.0 342:36.0 428:30.0 438:32.0 443:17.0 461:20.0 473:38.0						9020	1229	11000	14788	6611	5636	2228	3453	5458	3318	11191	2088
		917827	628608	102	917827	85:107.0 86:358.0 87:186.0 90:37.0 93:45.0 94:27.0 97:77.0 99:264.0 100:537.0 101:299.0 102:6945.0 104:343.0 108:116.0 110:33.0 112:19.0 113:111.0 115:148.0 116:237.0 117:838.0 118:203.0 125:139.0 128:195.0 129:1028.0 130:220.0 131:661.0 132:254.0 133:1565.0 134:234.0 141:974.0 142:223.0 143:651.0 144:161.0 145:57.0 146:243.0 147:9234.0 148:970.0 149:712.0 151:29.0 154:27.0 155:52.0 156:127.0 169…						88	163	225	442	671	277	452	313	353	86	254	345
		917786	433509	103	917786	85:514.0 87:179.0 89:136.0 90:18.0 91:36.0 92:21.0 94:49.0 96:104.0 97:123.0 99:253.0 101:88.0 102:340.0 103:11594.0 104:677.0 105:287.0 106:64.0 109:19.0 110:87.0 113:34.0 115:537.0 117:345.0 118:104.0 119:171.0 120:25.0 122:16.0 126:30.0 127:207.0 128:63.0 129:135.0 130:604.0 131:640.0 132:131.0 133:1246.0 135:93.0 140:14.0 142:37.0 143:1596.0 144:98.0 145:122.0 147:5170.0 148:232.0 149:256.0 1…						1131	932	1115	1551	1385	1349	1210	1299	1520	930	1744	1173
		917747	921187	103	917747	85:35.0 87:75.0 89:531.0 90:62.0 92:23.0 101:299.0 102:45.0 103:11007.0 104:838.0 105:280.0 106:78.0 107:18.0 110:22.0 111:35.0 116:78.0 117:2246.0 118:243.0 119:219.0 120:44.0 123:25.0 126:26.0 127:79.0 129:632.0 130:30.0 131:491.0 132:66.0 133:1159.0 134:114.0 135:139.0 143:54.0 145:58.0 147:7535.0 148:1016.0 149:439.0 151:57.0 159:67.0 163:72.0 164:19.0 166:39.0 173:19.0 175:87.0 179:78.0 189:…						394	9464	10153	4655	16056	5139	2897	1057	4693	1759	3928	2299
		917746	758669	174	917746	85:1311.0 86:28332.0 87:3384.0 88:1517.0 89:7412.0 90:531.0 91:187.0 92:82.0 95:54.0 97:64.0 98:298.0 99:619.0 100:20548.0 101:4858.0 102:4957.0 103:38977.0 104:3655.0 105:1624.0 106:144.0 107:169.0 110:40.0 111:501.0 112:283.0 113:727.0 114:830.0 115:1021.0 116:1657.0 117:14633.0 118:1362.0 119:1074.0 120:52.0 124:108.0 125:191.0 126:596.0 128:451.0 129:6853.0 130:3449.0 131:4685.0 132:964.0 133…						89	173	513	1582	3885	1956	1526	384	1201	334	921	633
		916569	187945	147	916569	85:325.0 87:2022.0 88:221.0 90:151.0 92:1389.0 96:261.0 102:415.0 103:5558.0 104:615.0 105:720.0 110:39.0 111:19.0 115:222.0 116:145.0 117:678.0 119:368.0 125:16.0 126:326.0 127:1421.0 129:97.0 131:2652.0 132:588.0 133:921.0 135:120.0 141:35.0 142:36.0 147:26362.0 148:4318.0 149:1871.0 150:113.0 161:131.0 162:23.0 163:75.0 165:26.0 166:20.0 167:36.0 168:28.0 169:20.0 173:14.0 174:15.0 175:57.0 17…						5116	2387	5578	5862	7044	7229	4848	12031	12073	6972	11854	4382
		913488	427717	156	913488	85:275.0 86:915.0 88:165.0 89:7987.0 90:630.0 92:74.0 96:101.0 98:102.0 99:231.0 100:669.0 101:65.0 102:75.0 103:139.0 104:43.0 112:356.0 113:113.0 114:84.0 120:51.0 126:141.0 127:228.0 136:27.0 139:42.0 140:3640.0 141:696.0 142:687.0 143:116.0 153:46.0 154:188.0 155:93.0 156:10315.0 157:1372.0 158:345.0 172:3041.0 173:379.0 174:122.0 200:715.0 201:95.0 215:148.0 236:16.0 257:20.0 306:29.0 318:9.…						175	214	225	198	141	197	250	163	144	168	127	197
		869545	245784	154	869545	85:16427.0 86:1613.0 87:1053.0 88:81.0 89:322.0 96:468.0 105:198.0 106:118.0 110:218.0 111:913.0 120:30.0 144:34.0 145:73.0 147:10156.0 149:1818.0 150:292.0 154:1791.0 156:34.0 158:164.0 160:170.0 174:66.0 176:9.0 188:136.0 203:19.0 205:364.0 208:74.0 219:315.0 221:68.0 225:15.0 231:17.0 239:19.0 243:13.0 244:13.0 245:14.0 246:31.0 263:14.0 264:16.0 265:31.0 280:29.0 291:23.0 301:31.0 304:32.0 30…						62	291	191	1023	1828	348	1181	284	565	225	274	146
		869218	269173	177	869218	96:88.0 108:97.0 127:1261.0 128:32.0 140:27.0 177:1426.0 178:57.0 217:58.0 219:97.0 254:11.0 255:27.0 256:45.0 258:52.0 278:18.0 330:14.0 331:29.0 358:22.0 366:24.0 370:37.0 371:11.0 373:42.0 376:33.0 378:25.0 379:27.0 381:10.0 392:17.0 395:15.0 396:40.0 397:24.0 398:21.0 401:29.0 402:24.0 404:20.0 405:21.0 411:30.0 414:18.0 415:19.0 420:28.0 421:21.0 422:37.0 423:23.0 425:14.0 426:23.0 427:25.0 …						245	415	497	694	1992	622	743	372	492	304	608	360
		868881	1199517	91	868881	90:22.0 91:847.0 92:69.0 93:49.0 94:29.0 96:59.0 102:56.0 104:76.0 105:317.0 107:148.0 115:407.0 116:159.0 117:356.0 119:154.0 121:34.0 128:152.0 129:220.0 132:108.0 133:91.0 134:64.0 137:18.0 142:40.0 147:472.0 149:78.0 153:27.0 159:158.0 161:56.0 169:26.0 173:27.0 175:196.0 177:18.0 178:36.0 179:50.0 189:26.0 190:14.0 191:455.0 222:20.0 223:33.0 225:28.0 226:26.0 251:22.0 253:103.0 263:13.0 271…						1120	1409	741	1129	1190	898	978	961	718	862	918	1021
		868864	239446	151	868864	99:174.0 100:65.0 101:123.0 104:150.0 105:58.0 111:899.0 112:820.0 116:108.0 134:483.0 135:79.0 146:168.0 151:658.0 152:158.0 156:13.0 175:21.0 229:26.0 244:239.0 252:30.0						576	639	1223	498	942	1064	736	670	684	850	505	985
		868863	1078726	85	868863	85:1470.0 86:86.0 97:81.0 98:98.0 99:414.0 100:58.0 111:239.0 112:58.0 113:315.0 121:21.0 125:98.0 127:168.0 130:19.0 138:35.0 140:36.0 141:98.0 152:13.0 154:25.0 155:91.0 169:63.0 180:20.0 182:53.0 196:19.0 200:15.0 208:21.0 210:18.0 218:14.0 219:21.0 223:37.0 224:30.0 225:29.0 229:18.0 236:19.0 237:25.0 242:19.0 253:46.0 254:17.0 255:20.0 261:18.0 267:27.0 279:14.0 288:40.0 303:15.0 308:16.0 31…						746	579	673	547	871	581	695	332	427	417	425	739
		868167	585813	172	868167	86:152.0 88:112.0 89:287.0 90:63.0 91:75.0 98:81.0 100:109.0 101:61.0 106:111.0 111:27.0 112:131.0 113:86.0 116:66.0 117:33.0 134:57.0 137:22.0 138:29.0 147:221.0 152:14.0 155:126.0 156:134.0 157:107.0 158:30.0 171:17.0 172:504.0 173:43.0 174:24.0 176:15.0 186:16.0 195:37.0 197:11.0 201:185.0 202:12.0 213:84.0 229:19.0 235:22.0 239:16.0 303:22.0 318:35.0 361:13.0 366:14.0 368:16.0 381:24.0 438:16…						444	3519	4098	9373	18246	6806	7084	1736	4707	1239	2087	2158
		860693 with hydroxyproline contaminant ions	484833	205	860693	102:106.0 104:76.0 108:33.0 110:354.0 113:58.0 115:362.0 116:129.0 117:277.0 119:183.0 123:26.0 124:164.0 125:48.0 133:475.0 135:159.0 137:23.0 138:62.0 140:4597.0 141:393.0 142:509.0 143:115.0 145:48.0 149:166.0 153:20.0 161:110.0 164:59.0 167:30.0 170:42.0 174:19.0 175:49.0 177:181.0 179:28.0 187:46.0 188:142.0 194:34.0 195:20.0 197:34.0 200:38.0 201:42.0 204:23.0 205:554.0 206:25.0 207:76.0 21…						531	1540	948	965	1798	1520	1875	851	832	1120	720	587
		826985	665292	130	826985	85:4631.0 86:2492.0 87:5432.0 88:6955.0 89:62255.0 90:5591.0 91:3946.0 92:118.0 93:441.0 94:1801.0 95:873.0 96:1650.0 97:1273.0 98:1866.0 99:5035.0 100:9528.0 101:25276.0 102:4703.0 103:166038.0 104:16160.0 105:13110.0 106:1198.0 107:807.0 108:480.0 110:1067.0 111:2944.0 112:2450.0 113:4241.0 114:11751.0 115:8136.0 116:12036.0 117:71768.0 118:7689.0 119:8966.0 120:999.0 121:607.0 122:722.0 123:32…						228	8366	14775	17552	35204	21566	22344	6247	18389	1438	6604	5937
		825768	980444	297	825768	85:1777.0 86:680.0 87:1516.0 88:1081.0 89:9610.0 90:930.0 91:1692.0 92:676.0 93:656.0 94:239.0 95:856.0 96:224.0 97:964.0 98:96.0 99:1384.0 100:286.0 101:6185.0 102:1659.0 103:59988.0 104:6624.0 105:3885.0 106:267.0 107:1096.0 108:425.0 109:1750.0 110:325.0 111:1263.0 112:238.0 113:2057.0 114:431.0 115:2798.0 116:3351.0 117:15603.0 118:1611.0 119:3257.0 120:360.0 121:1234.0 122:402.0 123:698.0 12…						119	4209	2640	2795	7118	1729	2793	744	1823	1789	2961	2726
		823068	324789	278	823068	153:29.0 160:432.0 161:100.0 213:20.0 223:20.0 278:464.0 279:85.0 281:46.0 322:23.0 388:22.0 410:19.0 448:17.0						161	210	215	51	253	70	130	73	59	142	47	197
		815932	352487	85	815932	85:11332.0 86:577.0 97:209.0 98:294.0 99:2371.0 100:56.0 101:43.0 102:47.0 110:75.0 111:451.0 112:543.0 113:1487.0 125:122.0 126:473.0 127:1236.0 130:235.0 131:203.0 140:22.0 143:69.0 144:22.0 149:81.0 154:85.0 155:399.0 156:121.0 169:155.0 170:90.0 204:19.0 212:67.0 257:19.0 262:23.0 265:20.0 269:21.0 270:25.0 272:25.0 296:18.0 303:19.0 314:39.0 344:16.0 346:18.0 356:15.0 373:73.0 430:18.0 454:1…						2276	2220	2540	10804	12225	2599	6355	3035	6122	1940	2915	2644
		791445	969844	85	791445	85:1875.0 86:193.0 97:698.0 98:153.0 99:740.0 102:58.0 106:35.0 111:245.0 112:89.0 113:592.0 115:74.0 116:50.0 127:363.0 128:18.0 153:21.0 155:69.0 156:52.0 166:22.0 168:22.0 169:111.0 170:38.0 186:15.0 194:32.0 201:9.0 202:18.0 203:73.0 206:17.0 209:44.0 237:17.0 256:15.0 264:15.0 267:24.0 273:13.0 292:16.0 296:21.0 305:20.0 339:16.0 340:28.0 346:15.0 350:14.0 373:21.0 375:24.0 376:12.0 388:15.0…						1343	1635	1491	1560	2475	1479	1587	1074	1072	1275	1240	1431
		783616	214930	115	783616	85:99.0 99:93.0 115:4439.0 116:100.0 130:415.0 137:11.0 154:33.0 155:48.0 163:80.0 177:914.0 178:169.0 179:84.0 205:140.0 206:53.0 212:22.0 214:13.0 230:22.0 279:31.0 280:31.0 289:23.0 322:29.0 373:16.0 378:14.0 385:12.0 403:28.0 423:36.0 439:25.0 495:7.0						12788	11257	13681	13203	12569	14625	12238	12551	14124	14422	13411	11963
		781413	573323	85	781413	85:1501.0 86:95.0 88:55.0 89:61.0 93:89.0 94:70.0 97:150.0 98:92.0 99:584.0 100:291.0 104:243.0 105:302.0 108:65.0 109:42.0 111:184.0 112:116.0 113:352.0 114:73.0 115:98.0 116:130.0 117:447.0 118:77.0 119:37.0 124:22.0 126:26.0 127:219.0 128:168.0 131:251.0 132:70.0 133:88.0 138:58.0 139:39.0 141:12.0 145:17.0 147:779.0 149:124.0 150:58.0 151:35.0 153:36.0 154:56.0 158:64.0 161:57.0 163:41.0 169:…						1452	1574	1395	1395	2057	1569	1760	1492	1087	1204	1513	1507
		780676	329458	277	780676	92:294.0 123:60.0 128:279.0 136:172.0 145:69.0 152:44.0 162:56.0 181:36.0 182:37.0 183:94.0 196:25.0 197:37.0 202:19.0 203:20.0 208:30.0 211:31.0 217:52.0 219:15.0 227:37.0 228:220.0 229:24.0 248:17.0 254:17.0 255:25.0 257:694.0 261:11.0 266:31.0 277:949.0 278:133.0 279:28.0 295:31.0 330:44.0 351:30.0						116	464	394	519	532	434	468	303	239	409	361	348
		778588	941400	217	778588	86:33.0 87:176.0 88:114.0 89:467.0 90:176.0 91:2732.0 92:479.0 93:1717.0 94:443.0 95:981.0 96:693.0 97:398.0 98:160.0 99:294.0 100:254.0 101:69.0 102:351.0 103:3440.0 104:392.0 105:508.0 106:102.0 107:374.0 109:218.0 111:128.0 112:148.0 113:355.0 114:165.0 115:317.0 116:632.0 117:397.0 118:89.0 119:247.0 120:167.0 123:89.0 124:36.0 125:103.0 127:116.0 128:894.0 129:2566.0 130:923.0 131:1367.0 132…						153	1089	1478	5109	12496	1398	3170	935	1928	434	1828	1094
		778586	323988	86	778586	85:250.0 86:19881.0 88:792.0 89:1783.0 90:274.0 95:197.0 96:2934.0 97:361.0 98:264.0 99:411.0 100:6090.0 103:374.0 107:170.0 109:120.0 110:668.0 113:290.0 114:1001.0 115:518.0 117:530.0 119:21.0 123:29.0 124:228.0 125:102.0 126:199.0 127:593.0 128:700.0 132:203.0 133:1309.0 134:907.0 135:128.0 140:598.0 142:361.0 143:322.0 144:126.0 146:18.0 147:2754.0 158:76.0 168:49.0 171:609.0 172:64.0 179:30.…						13675	8910	14993	9290	10527	10362	9728	13738	14146	14359	16119	12342
		778107	271943	174	778107	86:6529.0 87:947.0 90:426.0 95:248.0 98:49.0 99:448.0 104:284.0 106:101.0 113:203.0 114:60.0 116:314.0 118:32.0 124:31.0 125:27.0 127:378.0 128:43.0 130:308.0 143:85.0 145:55.0 152:16.0 160:149.0 171:78.0 173:13.0 174:3025.0 175:444.0 187:25.0 192:37.0 204:29.0 209:19.0 212:20.0 215:30.0 216:21.0 218:14.0 219:56.0 227:15.0 233:19.0 239:42.0 241:22.0 242:29.0 245:30.0 250:26.0 252:27.0 273:31.0 27…						255	499	958	992	883	546	667	563	727	294	2961	376
		777809	877961	85	777809	85:1868.0 89:69.0 92:65.0 94:37.0 95:161.0 97:302.0 98:142.0 99:541.0 100:95.0 107:54.0 108:48.0 111:134.0 112:100.0 113:288.0 117:142.0 126:96.0 135:116.0 139:33.0 141:145.0 152:29.0 155:58.0 161:28.0 164:38.0 169:58.0 172:23.0 176:33.0 177:73.0 182:41.0 188:20.0 190:21.0 198:19.0 200:17.0 229:24.0 241:21.0 244:21.0 253:22.0 265:25.0 279:24.0 297:18.0 298:17.0 306:14.0 315:37.0 355:19.0 361:23.0…						1040	1203	1117	1337	2429	1190	1446	959	1300	1134	1005	1005
		776569	295270	142	776569	88:339.0 90:80.0 91:290.0 92:58.0 100:405.0 101:247.0 107:985.0 117:214.0 118:537.0 119:95.0 130:1882.0 139:26.0 142:1213.0 143:157.0 144:42.0 148:227.0 161:37.0 170:18.0 173:62.0 184:272.0 191:49.0 199:46.0 201:18.0 243:46.0 254:15.0 261:32.0 270:9.0 314:30.0 326:19.0 328:16.0 340:24.0 347:12.0 381:22.0 391:14.0 476:19.0 479:21.0 480:26.0 482:21.0 498:14.0						62	50	36	70	159	41	84	71	87	58	93	49
		776247	313922	136	776247	86:812.0 87:181.0 88:68.0 89:222.0 90:31.0 95:1206.0 97:82.0 98:113.0 105:62.0 107:155.0 108:87.0 110:1635.0 116:76.0 117:392.0 118:195.0 120:37.0 126:148.0 130:429.0 136:1874.0 137:68.0 147:2157.0 148:729.0 174:12.0 177:100.0 211:47.0 228:1330.0 349:18.0						305	1133	263	321	464	510	871	200	160	233	244	255
		775885	212084	173	775885	85:592.0 87:2618.0 89:4564.0 91:548.0 97:13237.0 98:1136.0 99:1298.0 100:248.0 101:2465.0 102:201.0 103:8000.0 104:825.0 105:147.0 110:645.0 111:25.0 113:233.0 114:83.0 115:2289.0 116:136.0 124:106.0 129:538.0 131:150.0 136:70.0 137:27.0 139:16.0 142:63.0 143:57.0 144:77.0 145:99.0 146:42.0 158:40.0 159:18.0 162:22.0 171:553.0 173:9372.0 174:2769.0 175:521.0 176:35.0 178:38.0 181:22.0 183:35.0 18…						509	461	591	639	609	687	601	555	612	636	627	569
		771485	1061291	173	771485	85:5054.0 86:762.0 87:36076.0 88:3061.0 89:2108.0 90:187.0 91:245.0 92:49.0 93:715.0 94:220.0 95:2322.0 96:948.0 97:6688.0 98:2419.0 99:1699.0 100:331.0 101:6717.0 102:971.0 103:23588.0 104:2196.0 105:1250.0 106:60.0 107:602.0 108:165.0 109:2692.0 110:519.0 111:3124.0 112:578.0 113:2172.0 114:436.0 115:2429.0 116:2500.0 117:8925.0 118:874.0 119:908.0 121:774.0 122:142.0 123:654.0 124:211.0 125:14…						42	42	136	504	530	141	281	59	151	55	71	130
		771446	798301	173	771446	85:1265.0 86:649.0 87:341.0 88:231.0 89:144.0 90:51.0 91:54.0 93:34.0 94:55.0 95:368.0 96:126.0 97:119.0 98:245.0 99:286.0 100:812.0 101:526.0 102:212.0 103:484.0 105:12.0 108:5.0 109:1.0 110:119.0 111:129.0 112:223.0 113:215.0 114:154.0 115:312.0 116:1502.0 117:1099.0 118:147.0 119:99.0 121:37.0 122:79.0 123:5.0 124:121.0 125:21.0 126:92.0 127:144.0 128:725.0 129:3324.0 130:1402.0 131:855.0 132:…						53	39	57	330	1120	366	211	108	242	83	62	42
		771397	294986	169	771397	85:54.0 87:40.0 88:61.0 89:80.0 95:39.0 97:943.0 98:251.0 99:394.0 100:138.0 101:76.0 102:1.0 103:1053.0 104:99.0 107:450.0 108:45.0 109:9.0 110:115.0 113:157.0 114:46.0 115:713.0 116:7.0 118:58.0 125:726.0 126:46.0 127:119.0 129:6.0 130:619.0 134:232.0 141:2.0 143:83.0 144:67.0 145:5.0 163:72.0 169:5302.0 170:597.0 171:160.0 172:372.0 173:11.0 184:804.0 192:13.0 205:37.0 211:35.0 217:6.0 253:2.0…						61	44	53	81	43	39	45	53	55	36	52	49
		771387	966982	217	771387	89:175.0 90:69.0 94:48.0 96:290.0 100:8.0 101:452.0 102:155.0 103:4078.0 104:179.0 105:13.0 107:204.0 109:60.0 110:30.0 111:40.0 113:10.0 116:281.0 117:1831.0 118:175.0 119:68.0 129:1341.0 130:179.0 131:160.0 133:413.0 134:9.0 135:104.0 141:39.0 142:148.0 143:442.0 144:69.0 145:26.0 147:4225.0 148:412.0 149:413.0 155:200.0 156:9.0 157:581.0 160:44.0 169:257.0 170:22.0 171:29.0 173:3.0 175:143.0 1…						285	1515	3480	12420	31948	4073	6391	2196	4198	1147	2414	1305
		771346	874143	158	771346	85:2315.0 86:119.0 87:32.0 89:198.0 90:272.0 91:278.0 92:60.0 93:85.0 94:7.0 95:32.0 97:14.0 98:142.0 99:86.0 100:3597.0 101:523.0 102:761.0 103:349.0 104:273.0 105:430.0 106:281.0 107:215.0 108:79.0 109:20.0 110:18.0 113:35.0 114:280.0 115:121.0 116:2175.0 117:671.0 118:326.0 119:205.0 120:106.0 121:134.0 122:96.0 123:100.0 124:89.0 125:2.0 127:121.0 128:91.0 129:201.0 130:201.0 131:1171.0 132:9…						24	26	136	339	1280	292	230	81	239	47	91	92
		770780	833577	103	770780	85:715.0 87:1174.0 89:2428.0 90:186.0 94:100.0 99:392.0 100:590.0 101:8100.0 102:1285.0 103:31062.0 104:2061.0 108:26.0 110:47.0 111:584.0 114:36.0 115:1291.0 116:5178.0 117:9860.0 118:1152.0 119:423.0 120:309.0 121:165.0 122:69.0 123:153.0 125:192.0 126:216.0 127:772.0 128:173.0 129:17713.0 131:3657.0 132:796.0 133:8897.0 135:1096.0 137:74.0 139:177.0 140:163.0 141:263.0 142:947.0 143:1849.0 144…						243	1999	2351	11245	10225	2982	7553	2264	7970	1683	3175	1898
		770774	846825	183	770774	91:2131.0 93:3362.0 95:1433.0 102:116.0 104:222.0 105:635.0 110:310.0 112:138.0 118:186.0 126:27.0 166:62.0 168:280.0 176:105.0 180:55.0 183:9581.0 184:1081.0 185:199.0 195:42.0 236:70.0 237:27.0 242:62.0 277:10.0 281:26.0 298:16.0 302:63.0 306:84.0 309:21.0 316:119.0 318:236.0 322:38.0 328:73.0 329:50.0 332:26.0 334:49.0 340:131.0 342:48.0 345:64.0 348:11.0 385:20.0 386:45.0 388:80.0 408:14.0 41…						53	58	67	151	632	91	188	72	180	57	108	44
		770771	845694	317	770771	109:37074.0 137:6017.0 173:7549.0 174:1111.0 199:1976.0 211:970.0 212:516.0 230:210.0 289:705.0 299:224.0 300:146.0 316:273.0 317:15848.0 318:4434.0 319:1883.0 340:228.0 391:9.0 468:13.0 485:17.0 486:8.0 487:24.0 497:9.0						66	64	37	134	390	104	117	71	72	58	76	49
		770769	911628	317	770769	85:1946.0 86:475.0 87:1174.0 88:288.0 89:771.0 90:244.0 91:3226.0 92:598.0 93:4910.0 94:892.0 95:5301.0 96:808.0 97:1045.0 98:245.0 99:1974.0 100:207.0 101:3075.0 102:689.0 103:5943.0 104:608.0 105:1802.0 107:1462.0 108:387.0 109:18674.0 110:1574.0 111:1433.0 112:172.0 113:947.0 114:159.0 115:1144.0 116:2032.0 117:3802.0 118:535.0 119:5268.0 120:439.0 121:1020.0 122:377.0 123:407.0 124:81.0 125:3…						499	18448	24321	2651	22240	12749	3202	922	2216	5521	10522	457
		770369	873028	343	770369	91:1070.0 93:2297.0 95:432.0 96:191.0 97:321.0 99:285.0 100:82.0 101:271.0 103:291.0 104:259.0 105:829.0 107:688.0 108:163.0 111:179.0 113:252.0 117:787.0 119:632.0 121:665.0 122:47.0 125:160.0 128:70.0 129:1936.0 130:440.0 131:573.0 132:100.0 133:685.0 134:234.0 135:972.0 136:171.0 137:183.0 138:54.0 139:185.0 141:75.0 142:251.0 143:428.0 145:529.0 146:201.0 148:271.0 149:499.0 150:30.0 151:147.…						53	55	128	325	1164	408	350	147	228	78	101	43
		770167	876799	199	770167	85:782.0 86:477.0 87:369.0 89:483.0 90:70.0 91:2402.0 92:107.0 93:1574.0 94:447.0 95:1598.0 97:789.0 98:256.0 99:609.0 100:166.0 101:755.0 103:1657.0 104:241.0 105:1131.0 106:361.0 107:3733.0 108:559.0 109:1837.0 110:315.0 111:756.0 112:193.0 113:656.0 115:260.0 116:556.0 117:1627.0 118:139.0 119:1295.0 121:587.0 122:342.0 123:387.0 125:361.0 127:505.0 129:8032.0 130:941.0 131:2486.0 132:249.0 13…						76	76	142	343	1125	263	148	141	214	73	99	112
		770157	626062	117	770157	85:1428.0 86:813.0 87:766.0 88:352.0 89:378.0 91:956.0 92:318.0 93:1455.0 94:778.0 95:3671.0 96:4710.0 97:2836.0 98:3928.0 99:795.0 101:471.0 105:1181.0 107:620.0 108:371.0 109:1930.0 110:1821.0 111:956.0 112:469.0 113:252.0 114:191.0 115:218.0 116:480.0 117:24627.0 118:1944.0 119:1374.0 123:1459.0 124:1609.0 125:551.0 128:502.0 129:14796.0 130:2027.0 131:2268.0 132:1973.0 133:948.0 134:43.0 135:…						155	3156	4161	8298	13738	4316	7034	2088	6670	916	3331	2761
		770151	572443	85	770151	85:48342.0 86:2843.0 87:465.0 92:163.0 93:195.0 95:454.0 96:1268.0 97:5392.0 98:3901.0 99:12617.0 100:1796.0 108:121.0 110:592.0 111:1742.0 112:2625.0 113:5668.0 114:657.0 121:73.0 122:40.0 123:56.0 125:865.0 126:1710.0 127:3244.0 138:121.0 139:300.0 140:873.0 141:1852.0 142:222.0 154:571.0 155:1179.0 167:89.0 168:489.0 169:581.0 172:88.0 173:143.0 182:434.0 183:385.0 184:91.0 196:157.0 198:99.0 …						1091	1574	1395	1395	2057	1569	1760	1492	859	1507	1195	1507
		769548	351388	175	769548	85:1852.0 86:498.0 87:748.0 88:1023.0 89:646.0 91:133.0 92:352.0 93:1602.0 94:140.0 95:1085.0 97:96.0 98:191.0 101:3520.0 102:381.0 103:3800.0 104:453.0 105:313.0 111:198.0 112:90.0 113:277.0 115:3582.0 116:1221.0 117:2942.0 118:373.0 119:735.0 121:223.0 125:97.0 129:735.0 130:4697.0 132:304.0 133:4324.0 134:589.0 135:740.0 136:189.0 137:255.0 138:30.0 139:133.0 143:492.0 145:320.0 147:2678.0 148…						41	184	290	618	879	235	445	421	840	153	367	228
		769009	654279	320	769009	85:34482.0 86:7398.0 87:1157.0 88:920.0 89:3386.0 90:371.0 91:1760.0 96:109.0 98:232.0 99:622.0 100:3980.0 101:8204.0 102:3158.0 103:19268.0 104:1814.0 105:2335.0 106:701.0 107:329.0 110:149.0 111:480.0 112:471.0 114:741.0 115:2966.0 116:1007.0 117:6819.0 118:1094.0 119:1759.0 120:932.0 124:78.0 126:211.0 128:828.0 129:5415.0 130:1308.0 131:4168.0 132:1232.0 133:7285.0 134:1524.0 135:1125.0 136:2…						94	444	795	3375	2805	10560	1396	818	2542	124	1201	321
		769005	876642	103	769005	85:1773.0 86:892.0 87:3305.0 88:1146.0 89:7452.0 90:1228.0 91:44472.0 92:10094.0 93:29555.0 94:8032.0 95:10615.0 96:2071.0 97:1841.0 98:408.0 99:1146.0 100:438.0 101:23772.0 102:2489.0 103:174840.0 104:19270.0 105:23797.0 106:8520.0 107:7217.0 108:19906.0 109:3886.0 110:799.0 111:847.0 112:92.0 113:2977.0 114:483.0 115:7174.0 116:7115.0 117:17667.0 118:3368.0 119:10469.0 120:3919.0 121:8851.0 122…						1009	450	1387	4943	21947	1903	1583	668	2912	182	599	362
		766030	608695	232	766030	86:129.0 96:38.0 100:42.0 103:507.0 117:129.0 133:89.0 140:41.0 142:50.0 144:49.0 146:30.0 147:625.0 148:66.0 156:79.0 172:281.0 228:23.0 232:1233.0 233:241.0 234:99.0 244:44.0 245:29.0 246:24.0 255:14.0 334:194.0 335:62.0 336:28.0 409:13.0 453:27.0 467:16.0						46	70	79	185	1049	117	326	108	176	52	176	123
		755705	934126	363	755705	87:545.0 94:198.0 95:177.0 100:406.0 103:7163.0 105:683.0 107:124.0 108:76.0 109:534.0 113:494.0 114:226.0 117:2188.0 118:324.0 119:512.0 122:91.0 123:113.0 124:70.0 125:173.0 126:139.0 127:373.0 128:273.0 129:4515.0 131:977.0 134:551.0 139:199.0 141:196.0 142:180.0 143:755.0 145:316.0 146:41.0 147:5662.0 148:1205.0 149:1064.0 153:172.0 155:572.0 156:204.0 157:682.0 158:190.0 159:283.0 163:200.0 …						40	239	214	622	1596	290	431	135	210	130	93	122
		754449	605094	217	754449	89:2976.0 95:656.0 99:186.0 101:795.0 103:2907.0 105:703.0 111:34.0 129:1492.0 130:458.0 131:706.0 132:206.0 133:1939.0 135:96.0 141:114.0 143:105.0 147:2128.0 149:363.0 153:51.0 159:160.0 160:16.0 161:128.0 163:130.0 167:120.0 169:313.0 173:84.0 178:51.0 180:84.0 185:136.0 187:60.0 190:79.0 191:272.0 197:38.0 199:700.0 200:155.0 201:165.0 202:119.0 203:100.0 205:183.0 207:43.0 215:129.0 216:37.0…						68	762	1438	2234	7416	2982	1704	582	1374	285	564	438
		752143	857498	225	752143	85:256.0 91:641.0 92:39.0 93:528.0 95:132.0 105:381.0 107:499.0 108:42.0 109:270.0 110:16.0 126:44.0 130:749.0 135:593.0 136:119.0 137:69.0 143:308.0 144:196.0 145:82.0 151:95.0 155:65.0 158:39.0 159:108.0 161:85.0 167:140.0 178:28.0 203:76.0 225:1221.0 226:226.0 227:53.0 247:35.0 260:55.0 298:32.0 330:14.0 341:32.0 366:22.0 411:26.0 440:24.0 449:30.0 457:14.0						66	43	27	629	1789	45	114	85	309	63	40	78
		752107 carbohydrate	982398	204	752107	87:432.0 88:468.0 89:641.0 90:103.0 92:72.0 96:66.0 97:35.0 101:2530.0 103:10751.0 104:996.0 105:492.0 106:63.0 109:120.0 111:221.0 113:486.0 114:169.0 115:183.0 116:1360.0 117:7125.0 118:614.0 125:90.0 126:53.0 127:145.0 128:116.0 129:7050.0 130:662.0 131:1547.0 132:295.0 133:2605.0 134:439.0 140:134.0 141:186.0 143:1417.0 144:188.0 145:263.0 147:16032.0 148:2786.0 149:1125.0 150:231.0 151:156.0…						311	532	746	51646	49298	1356	20486	4513	15871	1323	9178	6820
		748746 with alanine contaminant ions	245180	154	748746	86:579.0 89:593.0 90:71.0 91:241.0 94:942.0 95:304.0 96:434.0 97:189.0 98:248.0 100:3537.0 101:1682.0 102:660.0 103:2524.0 104:150.0 106:196.0 107:449.0 110:1103.0 111:231.0 112:53.0 116:26237.0 117:1582.0 120:107.0 124:22.0 127:816.0 128:936.0 130:462.0 131:246.0 132:158.0 133:483.0 134:714.0 143:125.0 144:248.0 147:5607.0 148:1042.0 149:667.0 154:8901.0 155:729.0 156:308.0 157:45.0 158:59.0 161…						62	291	191	1023	1828	390	1181	284	565	225	274	146
		745820	943896	160	745820	91:737.0 100:109.0 105:347.0 109:217.0 111:130.0 119:154.0 128:79.0 129:2083.0 132:149.0 137:68.0 139:50.0 140:73.0 141:158.0 144:158.0 147:5567.0 151:198.0 157:235.0 158:110.0 160:1090.0 163:248.0 164:36.0 165:37.0 169:1057.0 175:185.0 178:35.0 181:32.0 182:25.0 185:41.0 186:54.0 188:23.0 189:358.0 190:315.0 191:576.0 192:236.0 193:37.0 195:28.0 201:62.0 204:672.0 205:257.0 207:237.0 211:31.0 21…						143	516	488	2015	3686	670	1243	457	669	188	595	314
		744788	1149909	204	744788	85:461.0 87:236.0 88:111.0 89:475.0 90:91.0 93:120.0 97:179.0 98:70.0 99:363.0 100:60.0 101:1185.0 102:121.0 103:7962.0 104:507.0 105:94.0 109:390.0 111:264.0 112:52.0 113:412.0 114:51.0 115:641.0 116:336.0 117:2339.0 118:40.0 119:199.0 121:127.0 124:18.0 125:34.0 127:300.0 129:8404.0 130:844.0 131:1166.0 132:120.0 133:1903.0 134:256.0 135:514.0 137:56.0 138:32.0 139:95.0 140:142.0 141:197.0 142:…						69	153	128	251	585	140	274	63	147	46	162	120
		743345	521234	154	743345	85:43.0 86:169.0 87:227.0 89:59.0 90:263.0 94:106.0 96:138.0 97:117.0 99:29.0 100:1384.0 101:797.0 103:104.0 106:71.0 109:76.0 110:70.0 111:91.0 113:249.0 116:1010.0 119:119.0 120:94.0 124:38.0 129:908.0 138:74.0 146:25.0 147:5798.0 152:38.0 154:8578.0 155:1179.0 156:249.0 172:71.0 174:11.0 175:51.0 185:47.0 199:88.0 201:105.0 202:86.0 217:42.0 218:52.0 221:86.0 228:309.0 230:66.0 231:142.0 240:1…						31	861	1069	2011	2426	1989	647	333	592	340	518	383
		739804	472710	98	739804	87:547.0 88:1123.0 89:1215.0 94:98.0 96:37.0 97:144.0 98:4565.0 99:777.0 101:3459.0 102:302.0 103:4152.0 104:441.0 105:296.0 108:95.0 109:80.0 111:178.0 112:149.0 116:4791.0 117:8530.0 118:795.0 120:389.0 123:32.0 128:46.0 144:234.0 145:91.0 147:4915.0 154:39.0 156:63.0 161:974.0 162:27.0 168:38.0 170:92.0 171:302.0 178:117.0 186:42.0 192:132.0 199:39.0 200:631.0 201:186.0 203:153.0 212:27.0 236:…						79	280	206	536	1751	707	654	64	99	86	94	219
		739689	868534	114	739689	85:669.0 86:177.0 87:653.0 89:3572.0 90:125.0 91:323.0 92:116.0 97:284.0 98:96.0 100:511.0 101:1182.0 102:217.0 103:8256.0 104:1577.0 105:1392.0 106:95.0 107:110.0 111:324.0 112:167.0 113:514.0 114:2188.0 115:685.0 116:1010.0 117:4210.0 118:252.0 119:965.0 120:170.0 125:120.0 126:247.0 128:251.0 129:4549.0 130:875.0 131:213.0 132:274.0 133:2914.0 134:514.0 135:395.0 136:44.0 139:93.0 140:39.0 141…						82	107	53	217	618	58	157	105	124	52	89	38
		733488	873905	205	733488	85:298.0 86:152.0 88:208.0 89:2138.0 90:163.0 99:106.0 101:228.0 103:9678.0 104:619.0 105:434.0 112:68.0 113:166.0 115:247.0 116:545.0 117:3050.0 118:69.0 119:305.0 124:46.0 125:25.0 128:104.0 129:2578.0 131:470.0 133:1759.0 134:258.0 135:257.0 140:28.0 141:43.0 142:451.0 143:350.0 144:149.0 147:7910.0 148:582.0 149:730.0 150:74.0 153:80.0 156:659.0 157:2866.0 158:224.0 159:269.0 163:1001.0 164:1…						117	288	295	1563	5271	973	892	330	740	203	404	301
		731493	565259	117	731493	87:76.0 89:1730.0 90:154.0 117:5444.0 118:506.0 119:109.0 131:869.0 133:532.0 149:102.0 155:436.0 156:201.0 171:311.0 187:76.0 244:206.0 245:236.0 246:31.0 248:26.0 259:26.0 272:58.0 273:45.0 275:189.0 334:75.0						105	843	953	1525	6319	1081	1179	269	858	428	659	421
		728872	995981	315	728872	97:75.0 101:412.0 102:75.0 103:1165.0 105:283.0 108:33.0 109:168.0 120:59.0 122:23.0 128:35.0 129:865.0 133:321.0 147:1437.0 159:32.0 163:34.0 169:1364.0 170:29.0 172:21.0 183:79.0 203:34.0 209:61.0 211:130.0 212:37.0 217:668.0 218:161.0 221:48.0 233:32.0 243:246.0 244:38.0 245:36.0 247:36.0 257:123.0 259:32.0 271:631.0 272:82.0 285:37.0 287:12.0 297:190.0 299:237.0 300:130.0 315:667.0 316:115.0 …						41	105	46	73	66	24	58	75	52	48	85	44
		726575	844307	225	726575	85:709.0 86:169.0 87:156.0 91:2662.0 92:275.0 93:2507.0 94:623.0 95:1663.0 96:203.0 97:334.0 99:348.0 100:72.0 103:1421.0 105:947.0 106:201.0 107:1106.0 108:242.0 109:1095.0 111:464.0 112:85.0 113:305.0 116:364.0 117:1236.0 118:106.0 119:820.0 120:107.0 121:361.0 124:33.0 125:123.0 127:206.0 128:58.0 129:2399.0 130:2878.0 131:1209.0 132:275.0 133:550.0 134:112.0 135:895.0 136:187.0 140:83.0 141:1…						43	39	84	274	1151	206	199	119	129	32	92	86
		724471	390893	85	724471	85:1818.0 86:26.0 92:84.0 93:91.0 99:75.0 100:147.0 111:54.0 112:25.0 113:423.0 114:31.0 115:278.0 119:35.0 124:7.0 126:91.0 127:144.0 128:119.0 132:13.0 133:185.0 135:44.0 141:330.0 142:54.0 143:428.0 147:1798.0 149:187.0 157:61.0 161:10.0 212:24.0 215:26.0 223:37.0 227:19.0 229:16.0 235:29.0 246:217.0 251:20.0 254:7.0 319:21.0 327:21.0 337:15.0 357:31.0 358:14.0 362:17.0 449:10.0						627	653	518	673	705	672	800	530	517	592	727	585
		721235	1026856	315	721235	87:242.0 100:100.0 103:780.0 109:98.0 115:108.0 117:449.0 122:61.0 129:1445.0 130:191.0 131:388.0 132:66.0 133:671.0 139:85.0 140:58.0 141:85.0 143:293.0 146:105.0 147:1775.0 148:283.0 149:424.0 150:97.0 153:39.0 158:26.0 159:33.0 165:10.0 167:67.0 169:443.0 173:16.0 190:140.0 201:89.0 202:44.0 211:182.0 212:49.0 217:1213.0 218:486.0 219:18.0 220:56.0 227:43.0 228:36.0 229:36.0 230:124.0 232:19.0…						49	38	49	47	118	39	51	28	63	35	58	47
		721202	482343	157	721202	86:112.0 87:346.0 90:18.0 95:106.0 101:760.0 102:303.0 103:275.0 104:56.0 106:37.0 107:75.0 109:41.0 111:226.0 114:86.0 117:3609.0 118:400.0 119:265.0 123:62.0 126:114.0 129:585.0 131:1894.0 132:450.0 133:743.0 135:63.0 143:205.0 148:482.0 150:116.0 151:101.0 155:66.0 157:1592.0 158:216.0 159:90.0 160:151.0 163:82.0 164:28.0 167:29.0 168:58.0 169:29.0 172:130.0 174:75.0 177:87.0 179:30.0 180:35.0…						92	159	151	833	340	100	191	93	295	88	124	108
		721184	474410	143	721184	85:1615.0 86:181.0 87:315.0 89:848.0 90:125.0 91:86.0 94:72.0 96:71.0 99:635.0 101:688.0 106:67.0 108:155.0 109:90.0 110:32.0 112:67.0 113:214.0 117:5931.0 118:528.0 123:18.0 127:365.0 129:1451.0 130:287.0 131:694.0 135:105.0 140:21.0 141:353.0 143:3083.0 144:305.0 145:480.0 150:98.0 151:57.0 152:30.0 162:23.0 166:33.0 173:29.0 176:63.0 178:21.0 180:20.0 181:72.0 182:35.0 197:18.0 199:48.0 223:41…						61	125	177	310	749	300	192	170	314	95	137	161
		720321	861561	259	720321	93:44.0 97:158.0 101:72.0 103:473.0 110:40.0 116:108.0 117:561.0 119:42.0 127:227.0 129:577.0 130:120.0 140:40.0 143:29.0 147:946.0 149:107.0 160:98.0 161:73.0 162:27.0 174:64.0 176:19.0 182:44.0 186:179.0 189:160.0 191:34.0 192:57.0 194:15.0 203:23.0 204:551.0 205:315.0 206:41.0 207:49.0 209:23.0 217:230.0 218:59.0 219:34.0 227:16.0 228:15.0 231:16.0 243:123.0 245:30.0 255:15.0 259:565.0 260:127…						62	198	737	727	1853	973	395	360	791	98	626	394
		715929 carbohydrate	947018	204	715929	85:4.0 86:7.0 89:512.0 93:14.0 95:18.0 96:7.0 98:9.0 100:58.0 101:359.0 102:92.0 103:1999.0 104:81.0 105:152.0 107:3.0 113:51.0 115:233.0 116:60.0 117:1412.0 118:65.0 119:92.0 122:6.0 123:2.0 127:28.0 129:2432.0 130:292.0 131:373.0 133:995.0 134:24.0 138:3.0 141:75.0 143:709.0 145:30.0 147:5149.0 148:774.0 149:485.0 155:268.0 157:289.0 158:8.0 160:507.0 161:92.0 163:150.0 164:2.0 166:1.0 167:61.0…						358	1714	3197	4826	13220	4085	2785	1000	1361	974	1593	1073
		715928	1081139	204	715928	85:612.0 87:14.0 89:131.0 91:341.0 92:1.0 99:171.0 101:471.0 102:37.0 103:1880.0 104:633.0 105:13372.0 106:1063.0 109:1008.0 110:46.0 112:4.0 113:162.0 114:57.0 115:1253.0 116:464.0 117:1148.0 118:42.0 119:31.0 121:4.0 127:120.0 128:29.0 129:4302.0 130:570.0 131:331.0 132:15.0 133:910.0 134:40.0 141:32.0 142:84.0 143:544.0 145:371.0 147:3909.0 148:467.0 149:637.0 151:2.0 155:253.0 157:795.0 158:4…						78	272	277	1688	3668	409	1203	232	883	227	777	608
		715927	851094	204	715927	85:237.0 86:54.0 87:80.0 89:305.0 91:115.0 97:56.0 99:372.0 101:567.0 102:74.0 103:3401.0 104:185.0 105:113.0 109:152.0 111:75.0 113:276.0 115:245.0 116:423.0 117:1944.0 118:169.0 119:159.0 127:127.0 129:5641.0 130:646.0 131:981.0 132:99.0 133:1528.0 134:184.0 139:60.0 143:1484.0 144:1156.0 145:734.0 146:33.0 147:8939.0 148:1261.0 149:1208.0 150:141.0 151:27.0 152:12.0 153:33.0 155:426.0 156:19.0…						45	982	809	1816	5181	3544	1871	534	1181	560	777	525
		715914	413803	160	715914	86:35.0 88:15.0 89:1865.0 90:67.0 98:1.0 100:445.0 101:136.0 103:39.0 105:1238.0 106:93.0 107:180.0 114:141.0 130:74.0 131:37.0 133:189.0 134:94.0 143:317.0 146:9.0 147:198.0 156:64.0 160:6644.0 161:675.0 162:222.0 163:1.0 175:700.0 176:72.0 181:1.0 182:1.0 184:11.0 190:130.0 191:48.0 232:11.0 241:2.0						71	46	49	69	33	48	37	50	47	65	63	60
		715910	945896	259	715910	89:236.0 90:3.0 94:6.0 96:5.0 97:86.0 98:55.0 99:53.0 100:86.0 101:356.0 102:25.0 103:1288.0 104:117.0 105:48.0 108:1.0 111:12.0 113:53.0 115:36.0 116:182.0 117:319.0 118:9.0 121:39.0 122:13.0 123:2.0 124:13.0 127:50.0 129:668.0 130:18.0 131:680.0 132:50.0 133:269.0 136:13.0 141:72.0 143:12.0 146:24.0 147:709.0 149:15.0 155:15.0 157:246.0 158:5.0 160:811.0 161:350.0 162:75.0 164:28.0 168:65.0 169…						59	400	326	317	1813	360	301	136	276	122	268	189
		715886	520995	101	715886	85:145.0 86:113.0 87:80.0 88:177.0 89:728.0 90:2.0 95:6.0 99:3.0 100:354.0 101:1925.0 102:158.0 103:6.0 105:80.0 108:20.0 109:32.0 110:16.0 112:5.0 113:44.0 114:113.0 115:721.0 116:140.0 127:123.0 128:5.0 129:71.0 131:7.0 132:12.0 133:2.0 134:10.0 137:1.0 140:5.0 142:3.0 143:7.0 144:25.0 147:1411.0 148:58.0 153:1.0 157:159.0 158:58.0 161:2.0 171:24.0 172:21.0 173:9.0 176:3.0 185:28.0 187:83.0 188…						91	213	281	920	611	460	541	244	696	132	523	105
		715846	727844	437	715846	85:144.0 86:895.0 87:403.0 88:215.0 89:828.0 90:93.0 93:12.0 94:50.0 95:152.0 96:152.0 97:145.0 98:140.0 99:352.0 100:462.0 101:762.0 102:473.0 103:4726.0 104:351.0 105:119.0 106:48.0 107:17.0 109:103.0 111:140.0 112:90.0 113:305.0 114:238.0 115:286.0 116:912.0 117:2591.0 118:234.0 119:244.0 122:54.0 123:13.0 125:170.0 128:185.0 129:3972.0 130:1377.0 131:806.0 132:383.0 133:1930.0 134:407.0 135:1…						60	46	49	117	364	162	103	42	130	33	56	30
		713405 carbohydrate	648006	217	713405	85:3949.0 86:4196.0 87:5342.0 88:4522.0 89:59381.0 90:5445.0 91:2920.0 92:414.0 93:76.0 94:384.0 95:342.0 96:661.0 97:3188.0 98:1450.0 99:3924.0 100:15056.0 101:16190.0 102:10538.0 103:160422.0 104:15970.0 105:26743.0 106:2966.0 107:920.0 108:282.0 109:382.0 110:1248.0 111:1877.0 112:1721.0 113:3992.0 114:9568.0 115:7531.0 116:6037.0 117:104953.0 118:10916.0 119:9571.0 120:835.0 121:366.0 122:196…						22110	91250	173639	138398	231214	238630	152489	57102	82431	24216	70842	54874
		712848	995882	209	712848	87:19.0 88:52.0 89:331.0 91:50.0 92:7.0 93:31.0 94:1.0 95:19.0 101:241.0 102:4.0 103:1319.0 104:193.0 105:97.0 107:45.0 108:7.0 109:8.0 111:41.0 114:1.0 115:131.0 116:204.0 117:537.0 118:9.0 119:210.0 120:17.0 121:58.0 123:5.0 125:13.0 128:4.0 129:859.0 130:284.0 131:354.0 132:48.0 133:66.0 134:29.0 135:118.0 136:7.0 137:20.0 138:8.0 139:22.0 143:332.0 144:14.0 146:30.0 147:1429.0 148:503.0 149:6…						324	969	505	725	2402	726	863	402	356	333	456	670
		712812	511306	334	712812	87:151.0 89:60.0 92:24.0 98:46.0 99:374.0 100:218.0 101:3268.0 102:372.0 103:4742.0 104:427.0 105:309.0 106:30.0 109:38.0 110:32.0 111:216.0 113:229.0 114:110.0 115:813.0 116:1114.0 117:1921.0 118:170.0 119:296.0 127:263.0 128:118.0 129:1830.0 130:72.0 131:234.0 132:44.0 133:3551.0 134:384.0 135:301.0 139:3.0 143:925.0 145:70.0 146:5.0 147:7726.0 148:1383.0 149:1503.0 150:77.0 151:62.0 157:804.0 …						36	36	46	51	90	62	32	43	27	32	45	33
		712806	624217	217	712806	85:188.0 86:135.0 87:11.0 89:296.0 95:429.0 97:267.0 99:359.0 100:269.0 101:464.0 102:153.0 103:18.0 105:112.0 107:34.0 111:84.0 113:263.0 115:301.0 116:249.0 117:494.0 118:77.0 119:212.0 120:1.0 125:102.0 126:69.0 127:111.0 128:110.0 129:448.0 131:1403.0 132:183.0 133:2763.0 134:455.0 135:313.0 140:51.0 141:98.0 142:348.0 143:3984.0 144:1047.0 145:282.0 146:97.0 147:7978.0 148:1614.0 149:1020.0 …						115	811	306	618	1018	889	1530	154	461	94	335	166
		712789	920710	204	712789	85:349.0 86:259.0 87:540.0 88:1612.0 89:3415.0 90:480.0 91:250.0 92:17.0 94:36.0 96:9.0 97:141.0 98:92.0 99:758.0 100:135.0 101:5796.0 102:705.0 105:252.0 106:3.0 111:67.0 113:239.0 115:886.0 116:3403.0 117:10226.0 118:1131.0 119:880.0 120:23.0 121:61.0 122:31.0 126:30.0 127:10.0 128:143.0 129:3196.0 130:1141.0 131:629.0 132:469.0 133:4093.0 134:660.0 135:525.0 136:38.0 145:260.0 147:1835.0 148:9…						230	2191	2440	29362	78792	18732	1305	6684	735	5484	560	756
		704249	979198	384	704249	85:699.0 87:230.0 88:3.0 89:816.0 90:104.0 91:307.0 93:248.0 94:59.0 97:288.0 98:45.0 99:328.0 100:21.0 101:394.0 102:43.0 103:9011.0 104:861.0 105:448.0 106:7.0 107:23.0 108:1.0 109:603.0 111:418.0 113:588.0 114:97.0 115:125.0 116:575.0 117:4093.0 118:298.0 119:780.0 120:2.0 121:626.0 122:26.0 124:6.0 125:95.0 127:150.0 128:199.0 129:9626.0 130:1091.0 131:2420.0 133:2837.0 134:228.0 135:448.0 13…						83	124	367	456	1506	360	455	157	314	199	357	229
		703573	630507	157	703573	85:2.0 86:2.0 89:1771.0 91:2033.0 92:268.0 93:1720.0 94:1207.0 95:128.0 96:298.0 97:175.0 98:22.0 100:32.0 101:60.0 102:5.0 103:64.0 104:29.0 105:46.0 106:26.0 107:675.0 108:794.0 109:273.0 110:185.0 112:1.0 114:21.0 115:11.0 117:96.0 119:236.0 120:3107.0 121:2898.0 122:581.0 123:2573.0 124:179.0 125:67.0 126:1.0 127:14.0 128:26.0 129:132.0 130:143.0 131:2.0 134:507.0 135:201.0 136:550.0 137:726.…						126	242	257	521	3110	435	464	177	327	105	345	141
		703549	493019	202	703549	85:175.0 86:81.0 87:536.0 88:21.0 98:18.0 99:75.0 100:177.0 101:155.0 102:18.0 103:154.0 106:13.0 107:80.0 110:71.0 112:49.0 113:85.0 114:111.0 115:78.0 116:13.0 126:24.0 127:252.0 129:48.0 130:136.0 134:81.0 139:68.0 141:3.0 143:121.0 144:72.0 147:113.0 154:1.0 155:1040.0 156:311.0 157:120.0 158:345.0 159:10.0 171:26.0 173:21.0 174:107.0 185:34.0 186:375.0 187:6.0 201:6.0 202:2313.0 203:291.0 20…						64	92	101	84	405	56	139	154	62	76	189	50
		703430	390774	116	703430	85:801.0 86:148.0 87:172.0 89:118.0 91:21.0 93:23.0 95:9.0 98:28.0 99:212.0 100:143.0 101:2231.0 102:624.0 103:336.0 105:145.0 106:44.0 107:156.0 108:40.0 109:36.0 110:13.0 112:25.0 113:248.0 115:837.0 116:5114.0 117:2109.0 118:322.0 119:361.0 120:12.0 126:87.0 127:343.0 128:56.0 129:207.0 130:412.0 131:1191.0 132:166.0 133:3370.0 134:522.0 135:297.0 136:3.0 140:15.0 141:146.0 142:17.0 143:460.0 …						83	97	83	70	161	134	140	98	121	109	80	111
		703416 with inositol contaminant ions	729709	331	703416	85:251.0 87:216.0 88:80.0 89:49.0 95:49.0 98:31.0 99:369.0 100:452.0 101:839.0 102:343.0 103:7669.0 104:673.0 105:370.0 109:240.0 110:13.0 111:442.0 112:28.0 113:433.0 114:983.0 115:552.0 116:598.0 117:902.0 118:65.0 119:532.0 121:39.0 122:15.0 124:7.0 125:44.0 127:321.0 128:132.0 129:9042.0 130:1268.0 131:3574.0 132:586.0 133:7991.0 134:1186.0 135:703.0 136:48.0 137:40.0 139:66.0 140:90.0 141:17…						75	243	385	462	969	712	400	106	422	75	253	175
		703265	1008479	219	703265	85:2680.0 86:465.0 87:1163.0 88:2364.0 89:22463.0 90:3094.0 91:4535.0 92:618.0 93:630.0 94:155.0 95:8442.0 96:857.0 97:1519.0 98:1022.0 99:4608.0 100:629.0 101:1984.0 102:4794.0 103:3934.0 104:1209.0 105:1809.0 106:274.0 107:618.0 108:37.0 109:457.0 110:220.0 111:885.0 112:195.0 113:3514.0 114:2271.0 115:6983.0 116:3256.0 117:4167.0 118:2732.0 119:2273.0 120:408.0 121:1001.0 122:168.0 123:329.0 1…						64	87	124	844	1801	134	480	146	366	156	249	106
		703244	834659	351	703244	85:357.0 86:147.0 87:24.0 89:618.0 91:532.0 92:14.0 95:23.0 96:4.0 97:67.0 98:141.0 99:166.0 100:209.0 101:2736.0 102:355.0 103:2874.0 104:154.0 105:6800.0 106:568.0 107:94.0 111:94.0 113:254.0 114:34.0 115:329.0 116:1587.0 117:2363.0 118:244.0 119:105.0 123:8.0 125:114.0 127:112.0 128:214.0 129:2639.0 130:356.0 131:4495.0 132:650.0 133:2567.0 134:263.0 135:335.0 137:33.0 141:40.0 142:222.0 143:9…						32	126	167	284	573	133	120	87	96	44	120	124
		703165	1090039	290	703165	89:36.0 90:2.0 94:1.0 95:4.0 97:4.0 99:1.0 108:1.0 109:39.0 113:24.0 114:5.0 120:1.0 127:3.0 129:294.0 133:6.0 135:106.0 139:39.0 140:4.0 141:49.0 143:110.0 145:20.0 149:2.0 151:20.0 155:42.0 156:7.0 161:1.0 162:2.0 163:73.0 167:25.0 169:148.0 174:21.0 178:39.0 179:40.0 181:17.0 182:147.0 185:37.0 186:1.0 187:5.0 189:29.0 191:2.0 192:30.0 193:95.0 195:33.0 197:140.0 199:1.0 202:227.0 203:89.0 204…						43	56	108	80	42	55	57	40	85	42	62	42
		703160	1209675	204	703160	103:637.0 116:55.0 117:72.0 129:420.0 130:93.0 131:69.0 133:229.0 143:11.0 147:455.0 149:38.0 151:1.0 157:13.0 163:41.0 169:46.0 173:28.0 180:9.0 183:31.0 186:8.0 189:113.0 190:15.0 191:198.0 192:154.0 193:53.0 194:7.0 195:44.0 204:2031.0 205:502.0 206:170.0 207:388.0 208:8.0 209:23.0 216:26.0 217:610.0 218:155.0 219:109.0 221:195.0 222:65.0 223:46.0 232:8.0 233:58.0 235:49.0 237:12.0 242:10.0 24…						95	118	113	1287	1088	106	493	164	289	41	242	141
		703149	1019418	346	703149	85:511.0 86:69.0 89:365.0 91:959.0 92:24.0 93:101.0 95:372.0 96:267.0 97:96.0 98:608.0 99:121.0 100:273.0 101:228.0 102:335.0 103:2750.0 104:319.0 105:58.0 106:63.0 109:153.0 110:132.0 111:15.0 112:41.0 113:116.0 114:21.0 115:483.0 116:407.0 117:753.0 118:89.0 119:780.0 120:235.0 121:86.0 122:19.0 123:25.0 124:348.0 125:31.0 127:191.0 128:183.0 129:2278.0 130:289.0 131:1188.0 132:190.0 133:964.0 …						54	35	54	223	276	81	114	80	91	56	116	74
		703134	1006599	225	703134	85:541.0 86:17.0 87:20.0 88:16.0 89:2440.0 90:299.0 91:435.0 92:93.0 93:97.0 94:17.0 97:194.0 99:742.0 100:42.0 101:1544.0 102:500.0 103:15781.0 104:1521.0 105:1179.0 106:158.0 107:185.0 108:91.0 109:1168.0 110:28.0 111:264.0 113:663.0 114:60.0 115:678.0 116:698.0 117:11405.0 118:1037.0 119:1822.0 120:139.0 121:500.0 122:98.0 125:100.0 127:205.0 128:169.0 129:14064.0 130:1846.0 131:3672.0 132:455…						50	218	182	431	1372	151	400	131	134	144	338	253
		703116	1046066	219	703116	101:42.0 102:31.0 119:103.0 121:71.0 122:26.0 129:178.0 143:606.0 144:4.0 146:23.0 147:1721.0 148:78.0 149:174.0 153:13.0 157:20.0 160:1.0 163:41.0 175:55.0 179:114.0 183:33.0 189:229.0 190:15.0 191:760.0 192:91.0 193:217.0 194:4.0 195:57.0 203:101.0 204:2533.0 205:421.0 206:185.0 208:95.0 209:32.0 215:1.0 217:481.0 218:170.0 219:5201.0 220:909.0 221:639.0 222:73.0 223:93.0 230:26.0 237:24.0 241:…						60	12938	569	3599	71536	788	2117	1087	2274	605	1379	14479
		703114	868480	261	703114	85:1050.0 86:40.0 87:358.0 88:147.0 89:1773.0 90:158.0 96:12.0 97:255.0 98:103.0 99:1139.0 100:312.0 101:2304.0 102:285.0 103:9745.0 104:954.0 109:161.0 110:3.0 111:207.0 112:103.0 113:606.0 114:597.0 115:2207.0 116:1602.0 117:5555.0 118:524.0 119:459.0 123:9.0 125:17.0 126:88.0 127:245.0 128:156.0 129:7770.0 130:1169.0 131:4412.0 132:589.0 133:3960.0 134:487.0 135:293.0 136:25.0 137:14.0 139:50.…						55	61	53	125	400	59	49	70	69	66	80	46
		703113	1008956	327	703113	85:102.0 89:507.0 91:307.0 92:67.0 93:26.0 98:25.0 99:74.0 101:257.0 102:130.0 103:4283.0 104:290.0 105:364.0 109:31.0 111:40.0 115:185.0 116:132.0 117:3407.0 118:291.0 119:798.0 120:124.0 127:34.0 128:12.0 129:4036.0 130:538.0 131:1238.0 132:61.0 133:1801.0 134:118.0 135:88.0 136:71.0 141:60.0 142:81.0 143:575.0 144:96.0 145:153.0 147:10089.0 148:1705.0 149:802.0 150:182.0 151:113.0 153:234.0 15…						67	132	183	617	2048	133	508	141	489	258	496	378
		703085	610896	219	703085	85:675.0 86:90.0 87:478.0 88:561.0 89:2047.0 90:848.0 91:1300.0 92:389.0 93:206.0 94:24.0 95:225.0 96:43.0 97:20.0 98:115.0 99:475.0 100:181.0 101:2428.0 102:1627.0 103:1053.0 104:140.0 105:719.0 107:221.0 109:36.0 110:23.0 111:162.0 112:61.0 113:107.0 114:109.0 115:3255.0 116:1198.0 117:899.0 118:858.0 119:729.0 120:12.0 121:453.0 123:15.0 124:203.0 125:133.0 126:24.0 129:574.0 131:603.0 132:109…						196	1010	1208	852	1158	1358	1446	380	216	682	500	600
		703080	581327	215	703080	85:129.0 86:157.0 89:7108.0 90:524.0 91:208.0 92:33.0 95:140.0 96:7.0 99:254.0 100:332.0 101:989.0 102:58.0 103:557.0 104:122.0 105:204.0 107:252.0 110:195.0 111:5.0 113:146.0 114:207.0 115:52.0 116:615.0 117:1156.0 118:108.0 119:185.0 121:45.0 124:13.0 126:30.0 128:196.0 129:2142.0 130:231.0 131:620.0 132:80.0 133:2489.0 134:320.0 138:23.0 140:208.0 142:100.0 143:582.0 144:49.0 145:1547.0 146:34…						112	477	1148	699	2464	845	982	305	466	322	294	273
		703075	1066922	361	703075	87:123.0 88:10.0 91:199.0 93:20.0 95:48.0 97:143.0 99:73.0 100:3.0 101:338.0 102:105.0 103:4165.0 104:299.0 109:213.0 111:9.0 113:176.0 114:25.0 115:207.0 116:144.0 117:839.0 118:88.0 119:589.0 121:5.0 123:35.0 127:72.0 128:84.0 129:4845.0 130:637.0 131:1440.0 132:266.0 133:862.0 134:131.0 136:17.0 139:109.0 140:2.0 141:54.0 142:26.0 143:686.0 144:1237.0 145:401.0 147:6205.0 148:781.0 149:483.0 1…						75	167	61	367	1560	88	299	29	153	57	62	153
		703040	1154315	225	703040	103:199.0 121:29.0 129:127.0 151:2.0 169:137.0 175:1.0 179:5.0 191:22.0 192:85.0 193:261.0 194:61.0 204:258.0 205:32.0 207:200.0 208:69.0 209:212.0 217:245.0 219:4.0 221:23.0 222:76.0 224:131.0 225:2318.0 226:350.0 227:32.0 229:25.0 235:11.0 241:9.0 243:10.0 249:140.0 254:11.0 266:13.0 271:8.0 281:173.0 282:101.0 297:1362.0 298:284.0 299:119.0 304:15.0 311:5.0 312:2.0 327:32.0 339:23.0 341:108.0 …						70	324	279	258	640	156	253	100	208	127	124	234
		703035	1060400	153	703035	85:202.0 87:2.0 89:154.0 91:4.0 93:943.0 94:78.0 95:1077.0 96:61.0 97:270.0 98:11.0 99:136.0 100:63.0 101:276.0 103:3239.0 104:185.0 105:705.0 106:67.0 107:638.0 108:368.0 109:841.0 111:473.0 113:117.0 115:139.0 116:78.0 117:80.0 118:57.0 119:74.0 121:80.0 123:190.0 124:41.0 125:28.0 129:2249.0 130:196.0 131:4.0 133:497.0 135:1541.0 136:160.0 137:14.0 139:38.0 140:27.0 141:225.0 142:40.0 145:261.…						408	460	177	832	763	444	604	359	427	409	370	431
		703034	825051	157	703034	85:819.0 86:9.0 87:42.0 89:58.0 95:380.0 99:205.0 101:188.0 103:3579.0 104:295.0 105:515.0 109:71.0 113:180.0 115:565.0 116:282.0 117:2231.0 118:177.0 119:162.0 120:8.0 121:47.0 125:23.0 129:1626.0 130:136.0 131:605.0 132:95.0 133:1227.0 134:168.0 135:73.0 141:155.0 142:47.0 143:614.0 144:113.0 145:70.0 147:5016.0 148:777.0 149:569.0 150:16.0 155:406.0 157:5478.0 158:724.0 159:461.0 161:36.0 163:…						50	788	917	1682	4112	1302	1123	248	1002	227	712	447
		703033	539151	229	703033	85:334.0 87:122.0 88:59.0 89:3280.0 90:316.0 91:914.0 92:96.0 93:75.0 94:18.0 95:63.0 96:153.0 97:2073.0 98:867.0 99:508.0 100:177.0 101:10.0 102:194.0 103:516.0 104:66.0 110:6.0 111:235.0 112:376.0 113:412.0 114:148.0 115:361.0 116:176.0 117:493.0 120:85.0 121:150.0 122:56.0 123:200.0 125:1125.0 126:386.0 127:218.0 130:232.0 131:133.0 132:30.0 133:1322.0 134:198.0 137:7.0 139:118.0 140:127.0 141…						538	3510	7040	8115	24723	3127	8823	3122	2555	1242	1706	2294
		703010	980978	223	703010	89:7.0 99:9.0 100:16.0 102:131.0 106:1.0 116:4.0 121:51.0 122:2.0 131:157.0 133:122.0 137:39.0 143:444.0 144:9.0 147:1194.0 148:89.0 149:106.0 151:3.0 159:17.0 165:107.0 169:5.0 171:79.0 172:6.0 177:17.0 179:39.0 180:85.0 189:62.0 191:133.0 193:312.0 194:121.0 195:47.0 206:6.0 209:114.0 217:235.0 219:574.0 220:63.0 221:203.0 223:3461.0 224:555.0 225:197.0 233:10.0 240:18.0 241:13.0 243:13.0 251:1…						113	287	221	765	1079	207	378	200	815	154	565	340
		703002	520997	186	703002	85:1081.0 86:298.0 87:452.0 88:71.0 92:24.0 94:361.0 95:60.0 96:392.0 97:139.0 98:97.0 99:343.0 100:1046.0 101:280.0 102:116.0 103:68.0 105:121.0 109:503.0 110:93.0 111:7.0 112:82.0 113:188.0 114:40.0 115:733.0 116:496.0 117:29.0 119:150.0 122:42.0 124:176.0 125:87.0 126:210.0 127:9.0 128:135.0 129:14.0 130:61.0 131:396.0 132:193.0 133:743.0 134:102.0 138:84.0 139:4.0 140:281.0 142:83.0 147:13654…						71	93	88	117	205	68	115	69	59	63	133	93
		703001	952890	223	703001	85:30.0 86:6.0 87:352.0 89:224.0 90:112.0 91:1.0 92:20.0 95:24.0 97:95.0 98:79.0 99:78.0 100:4.0 102:149.0 109:32.0 114:32.0 116:502.0 119:4.0 120:23.0 121:407.0 122:68.0 124:6.0 127:28.0 128:5.0 129:160.0 131:206.0 133:135.0 134:38.0 135:27.0 136:35.0 137:143.0 138:10.0 139:13.0 140:2.0 143:279.0 144:60.0 145:105.0 147:3331.0 148:505.0 149:214.0 155:38.0 158:37.0 160:513.0 161:169.0 162:14.0 163…						85	59	117	215	537	133	135	81	116	83	126	100
		702982	1063140	249	702982	88:52.0 89:105.0 91:105.0 99:106.0 101:294.0 105:37.0 115:423.0 117:186.0 118:11.0 129:83.0 131:150.0 133:431.0 135:6.0 137:42.0 141:277.0 142:13.0 145:1025.0 147:1180.0 148:272.0 149:113.0 151:240.0 157:62.0 161:65.0 163:7.0 166:85.0 167:565.0 174:2.0 175:177.0 176:12.0 177:51.0 178:43.0 179:63.0 180:10.0 181:13.0 182:38.0 183:193.0 187:9.0 189:37.0 190:99.0 191:273.0 193:1200.0 194:241.0 195:35…						120	272	260	556	641	289	340	110	195	140	158	158
		702944	1197763	204	702944	87:22.0 89:46.0 91:8.0 93:67.0 95:169.0 96:13.0 99:32.0 101:178.0 103:148.0 107:86.0 108:40.0 109:86.0 110:16.0 113:21.0 115:145.0 116:155.0 117:202.0 119:122.0 121:39.0 123:41.0 126:2.0 127:34.0 129:1601.0 130:274.0 131:353.0 132:259.0 133:35.0 136:7.0 137:22.0 142:22.0 143:481.0 144:196.0 145:190.0 147:491.0 148:49.0 149:172.0 151:15.0 155:55.0 157:37.0 158:54.0 159:246.0 160:22.0 161:98.0 163:…						53	47	125	109	118	60	88	24	73	68	54	74
		702907	1151226	134	702907	85:289.0 87:28.0 88:5.0 89:541.0 90:78.0 91:7467.0 92:1459.0 93:9533.0 94:1252.0 95:14427.0 96:1345.0 97:1601.0 98:68.0 99:367.0 100:19.0 101:553.0 102:108.0 103:848.0 104:278.0 105:8439.0 106:2247.0 107:7533.0 108:3008.0 109:9971.0 110:1025.0 111:2081.0 112:161.0 113:444.0 114:97.0 115:1001.0 116:367.0 117:2451.0 118:794.0 119:10444.0 120:2354.0 121:6955.0 122:2462.0 123:5191.0 124:674.0 125:410…						290	283	263	650	602	348	949	226	533	236	1301	273
		701225	981650	169	701225	88:25.0 89:83.0 90:11.0 91:1.0 96:157.0 97:162.0 98:5.0 101:12.0 103:2293.0 104:177.0 105:42.0 106:31.0 109:30.0 117:534.0 118:12.0 120:2.0 129:1208.0 130:66.0 131:126.0 133:309.0 135:188.0 136:10.0 137:4.0 139:23.0 142:41.0 143:168.0 144:3.0 145:66.0 147:2378.0 148:204.0 149:116.0 151:7.0 153:10.0 155:111.0 157:235.0 158:17.0 163:63.0 165:35.0 169:3767.0 170:573.0 171:184.0 173:71.0 176:25.0 177…						84	959	735	2580	3388	1028	959	234	640	295	549	562
		701048	840947	159	701048	85:295.0 95:7.0 99:107.0 110:11.0 113:9.0 123:18.0 129:123.0 135:4.0 143:5.0 144:17.0 157:161.0 158:14.0 159:2106.0 160:212.0 161:39.0 186:1.0 238:13.0 242:20.0 243:5.0 269:1.0 299:21.0 304:19.0 319:19.0 353:20.0 364:11.0 367:168.0 368:45.0 372:9.0 377:13.0 388:9.0 397:15.0 475:2.0 483:5.0 500:6.0						414	689	556	1289	1997	517	782	371	633	419	618	442
		700917	1004662	132	700917	85:435.0 86:146.0 88:169.0 89:187.0 90:44.0 91:204.0 93:91.0 95:816.0 96:359.0 97:852.0 98:633.0 99:364.0 100:26.0 103:538.0 104:59.0 105:305.0 107:164.0 108:56.0 109:374.0 110:18.0 111:605.0 112:234.0 113:186.0 114:48.0 115:138.0 116:582.0 117:12767.0 118:1218.0 119:672.0 120:70.0 121:230.0 122:33.0 123:193.0 124:106.0 125:183.0 127:182.0 128:12.0 129:5776.0 130:742.0 131:1726.0 132:5932.0 133:1…						171	249	201	361	431	215	238	207	140	108	288	119
		700915	957870	383	700915	85:1705.0 86:22.0 87:1.0 91:1570.0 92:33.0 93:78.0 94:170.0 95:1264.0 96:510.0 97:3905.0 98:217.0 99:646.0 100:41.0 101:588.0 103:5473.0 104:452.0 105:359.0 109:450.0 110:108.0 111:1610.0 112:184.0 113:133.0 114:70.0 115:238.0 116:354.0 119:3.0 120:21.0 121:153.0 122:10.0 123:117.0 125:504.0 126:141.0 127:19.0 129:3100.0 130:542.0 131:573.0 132:3.0 133:1637.0 134:138.0 135:17.0 136:29.0 139:112.0…						32	44	86	40	94	46	67	35	52	58	58	59
		700556	888696	117	700556	85:367.0 86:39.0 89:167.0 92:1.0 95:397.0 97:560.0 98:524.0 99:132.0 105:99.0 107:38.0 108:10.0 110:22.0 111:348.0 112:124.0 116:412.0 117:11386.0 118:1077.0 119:284.0 121:17.0 123:42.0 125:50.0 129:4350.0 130:456.0 131:983.0 132:4866.0 133:712.0 134:50.0 140:8.0 143:189.0 145:3017.0 146:357.0 147:3.0 154:12.0 159:216.0 161:22.0 167:13.0 168:10.0 169:22.0 171:99.0 172:10.0 173:36.0 174:9.0 184:6.…						138	411	434	9413	9125	183	3349	494	3262	492	2393	1130
		6-hydroxynicotinic acid										56	58	51	34	124	50	56	47	51	44	33	45
		6-hydroxycaproic acid										65	57	90	101	123	58	100	47	94	57	36	49
		6-hydroxycaproate dimer										52	108	125	1957	3501	253	1239	543	1082	369	1068	721
		696205 with glucose contaminant ions	651819	201	696205	85:53360.0 86:65648.0 87:71986.0 88:45668.0 89:591382.0 90:46132.0 91:29294.0 92:4432.0 93:5245.0 94:3270.0 95:7879.0 96:7308.0 97:21522.0 98:14701.0 99:50331.0 100:87159.0 101:220754.0 102:64913.0 103:777867.0 104:57371.0 105:157608.0 106:14214.0 107:4355.0 108:2422.0 109:1677.0 110:3750.0 111:21290.0 112:10722.0 113:33560.0 114:52234.0 115:65979.0 116:65734.0 117:493970.0 118:37986.0 119:46743.…						595	8666	9788	10891	69433	33154	10715	3094	6528	1052	4056	4784
		693264	819105	343	693264	85:2986.0 86:2081.0 87:19.0 88:2862.0 89:23579.0 90:2479.0 91:1692.0 92:117.0 93:386.0 94:1335.0 95:1270.0 96:29757.0 97:9383.0 98:27768.0 99:3251.0 100:3164.0 101:6340.0 102:8208.0 103:40819.0 104:4452.0 105:3072.0 106:2431.0 107:13230.0 108:1959.0 109:616.0 110:998.0 111:1054.0 112:2363.0 113:3667.0 114:2953.0 115:2463.0 116:2660.0 117:39656.0 118:4042.0 119:5258.0 120:316.0 121:276.0 122:747.0…						34	50	44	313	452	82	137	89	172	56	176	100
		693236	207701	152	693236	86:915.0 89:2329.0 99:1106.0 100:27.0 101:289.0 105:20.0 108:60.0 113:132.0 115:7537.0 116:538.0 122:705.0 124:27.0 130:5742.0 131:450.0 132:167.0 133:1177.0 134:754.0 136:372.0 138:49.0 139:80.0 147:19325.0 148:2991.0 149:1889.0 150:29.0 152:8166.0 153:999.0 154:414.0 160:202.0 163:119.0 166:771.0 167:464.0 170:4.0 171:9.0 176:273.0 177:1958.0 178:351.0 179:92.0 184:457.0 186:1.0 188:2.0 203:4.0…						870	1492	1096	1788	3459	1975	2757	746	1492	1136	1962	1146
		686188	507965	103	686188	85:9747.0 86:6166.0 87:10698.0 88:25920.0 89:133936.0 90:12477.0 91:4829.0 92:369.0 93:520.0 94:542.0 95:834.0 96:10032.0 97:1103.0 98:20760.0 99:10413.0 100:10037.0 101:46708.0 102:9485.0 103:429335.0 104:36155.0 105:21814.0 106:1143.0 107:11.0 108:224.0 109:260.0 110:263.0 111:1320.0 112:3501.0 113:6906.0 114:8851.0 115:15987.0 116:34040.0 117:138759.0 118:14247.0 119:12050.0 120:853.0 121:528.…						274	443	448	630	1069	560	1016	282	268	513	442	485
		673282	758681	156	673282	85:108.0 122:61.0 154:60.0 156:3070.0 157:567.0 158:487.0 159:95.0 183:58.0 199:26.0 201:21.0 202:25.0 205:44.0 206:26.0 211:68.0 217:374.0 237:51.0 274:14.0 289:20.0 303:22.0 305:40.0 315:42.0 322:11.0 392:15.0 434:25.0 435:21.0 494:25.0 500:29.0						32	202	244	2675	5138	291	1792	685	1444	452	1502	947
		666227	542386	245	666227	85:76.0 86:7.0 87:109.0 88:107.0 89:35.0 90:119.0 94:37.0 97:1124.0 98:2.0 99:16.0 100:26.0 101:557.0 102:78.0 103:136.0 107:95.0 110:34.0 112:1.0 113:232.0 117:1219.0 118:148.0 119:118.0 127:30.0 129:858.0 130:99.0 131:475.0 132:39.0 133:1335.0 134:21.0 135:24.0 136:26.0 137:12.0 141:123.0 142:17.0 143:85.0 147:4933.0 148:903.0 149:560.0 150:62.0 151:53.0 154:1.0 155:6.0 156:1.0 157:168.0 158:2.…						45	1780	76	50	5740	65	36	51	76	64	20	794
		651259	1099819	204	651259	87:57.0 96:26.0 101:33.0 103:317.0 104:51.0 109:37.0 116:59.0 118:19.0 120:8.0 122:5.0 126:3.0 129:348.0 130:120.0 142:11.0 143:272.0 144:42.0 145:42.0 147:387.0 155:24.0 156:24.0 157:177.0 158:47.0 165:69.0 169:57.0 176:49.0 177:45.0 180:38.0 181:28.0 183:34.0 186:43.0 189:240.0 191:210.0 193:364.0 194:75.0 197:29.0 198:58.0 199:48.0 202:29.0 204:2067.0 205:406.0 206:208.0 207:496.0 209:71.0 210…						106	71	300	2623	651	391	1804	523	1791	185	941	217
		650967	624534	297	650967	85:382.0 86:42.0 87:246.0 88:48.0 89:309.0 90:83.0 91:671.0 92:94.0 93:527.0 94:2.0 95:308.0 96:1.0 97:221.0 98:86.0 99:808.0 100:423.0 101:78.0 103:1493.0 104:72.0 105:17.0 107:72.0 108:73.0 109:32.0 110:401.0 112:38.0 113:610.0 114:473.0 115:83.0 117:407.0 118:171.0 119:150.0 121:101.0 122:11.0 124:1.0 126:15.0 127:257.0 129:375.0 130:259.0 131:749.0 132:353.0 133:279.0 134:180.0 135:32.0 136:2…						52	99	111	151	485	147	227	72	114	24	91	117
		650811	1015965	147	650811	85:131.0 86:173.0 87:3477.0 88:304.0 89:818.0 90:48.0 91:41.0 93:137.0 95:471.0 97:173.0 99:68.0 100:398.0 101:807.0 102:419.0 103:2184.0 104:230.0 105:876.0 107:160.0 108:48.0 109:311.0 110:259.0 111:165.0 112:121.0 113:376.0 114:58.0 115:678.0 116:577.0 117:2584.0 118:230.0 119:480.0 120:20.0 122:89.0 123:221.0 124:43.0 125:2.0 126:153.0 128:36.0 129:1288.0 130:237.0 131:3965.0 132:746.0 133:16…						2706	16305	14094	2550	7513	7666	1783	670	772	1864	1415	2151
		650665	507076	185	650665	85:259.0 87:220.0 88:212.0 89:286.0 93:12.0 95:3884.0 96:54.0 97:109.0 99:239.0 101:1755.0 102:253.0 103:231.0 104:109.0 105:125.0 108:38.0 113:78.0 114:62.0 115:70.0 116:405.0 117:1196.0 119:140.0 124:7.0 125:124.0 128:52.0 129:434.0 130:150.0 131:411.0 133:2401.0 134:512.0 135:173.0 141:425.0 142:48.0 143:187.0 145:45.0 146:17.0 147:5714.0 148:1275.0 149:1660.0 150:154.0 151:111.0 152:37.0 156:…						66	82	73	117	80	90	79	98	70	64	102	60
		647447	485093	247	647447	85:7041.0 88:236.0 89:802.0 95:212.0 98:6585.0 99:6062.0 101:2590.0 102:1370.0 103:2701.0 109:642.0 115:3175.0 116:7260.0 117:21160.0 118:2363.0 121:278.0 124:79.0 129:54691.0 130:11409.0 131:2829.0 132:2852.0 133:7319.0 134:1375.0 135:322.0 145:918.0 146:712.0 149:5254.0 150:1155.0 151:163.0 163:802.0 164:130.0 171:6627.0 172:1978.0 173:1075.0 174:776.0 175:595.0 182:328.0 188:1155.0 189:98.0 19…						42	36	43	33	45	54	75	47	48	39	29	50
		645667	491201	307	645667	85:843.0 93:548.0 103:25049.0 104:2797.0 105:840.0 114:1310.0 115:3053.0 116:2114.0 117:43110.0 118:4891.0 119:3270.0 121:246.0 124:21.0 126:513.0 129:9491.0 130:1233.0 131:3446.0 132:927.0 136:219.0 144:640.0 147:18467.0 148:3093.0 149:2998.0 150:209.0 160:100.0 161:120.0 162:91.0 163:138.0 168:132.0 173:150.0 178:253.0 179:83.0 183:167.0 187:293.0 189:5230.0 190:835.0 191:3206.0 192:312.0 197:5…						46	61	127	1256	670	262	443	209	412	124	233	112
		644900	775880	174	644900	86:15615.0 87:2820.0 88:630.0 89:3390.0 90:1574.0 91:14823.0 92:1231.0 93:1216.0 94:1017.0 95:503.0 97:813.0 100:11165.0 101:2075.0 102:2120.0 103:2758.0 104:325.0 105:385.0 106:368.0 107:589.0 109:148.0 113:2492.0 114:157.0 115:1426.0 116:1938.0 117:2620.0 118:1193.0 119:816.0 122:315.0 123:182.0 124:55.0 125:362.0 129:2730.0 130:846.0 131:2522.0 133:3465.0 135:361.0 143:1677.0 144:1096.0 145:90…						42	63	48	94	214	63	87	41	49	46	44	51
		640860	222455	190	640860	85:849.0 86:1243.0 87:709.0 88:439.0 90:268.0 91:202.0 92:132.0 93:140.0 97:76.0 99:175.0 100:26889.0 101:2022.0 102:935.0 103:121.0 104:250.0 113:221.0 114:73.0 115:1693.0 117:850.0 119:153.0 124:19.0 125:41.0 126:90.0 131:4437.0 133:322.0 138:22.0 139:35.0 140:28.0 144:53.0 146:322.0 147:36810.0 148:5999.0 149:2713.0 150:252.0 151:105.0 152:44.0 155:27.0 156:13.0 160:75.0 164:23.0 167:49.0 168:…						124	168	150	77	242	103	1138	83	123	136	88	122
		640528	585690	217	640528	85:6729.0 86:2149.0 87:4943.0 88:930.0 89:9675.0 90:1259.0 98:502.0 99:8356.0 101:87049.0 102:8121.0 103:33398.0 104:2422.0 105:4215.0 107:119.0 109:2076.0 111:7439.0 112:1559.0 113:6666.0 114:1461.0 115:9048.0 116:72596.0 117:34995.0 118:4398.0 119:7702.0 120:77.0 124:199.0 125:505.0 127:2598.0 128:868.0 129:70800.0 130:8016.0 131:16198.0 132:1098.0 133:28866.0 134:3119.0 135:3650.0 136:119.0 13…						1379	13243	14570	43129	53506	23462	25523	6112	18751	4486	7352	7684
		637005	918005	236	637005	86:198.0 97:174.0 124:27.0 142:164.0 164:23.0 165:86.0 171:56.0 184:58.0 192:517.0 208:233.0 230:661.0 231:216.0 236:915.0 237:108.0 244:108.0 245:394.0 257:99.0 274:66.0						29	135	2581	3185	6659	1011	2496	616	2439	911	790	202
		636954	711189	214	636954	91:172.0 95:111.0 96:162.0 102:329.0 104:102.0 109:1193.0 117:461.0 119:501.0 123:55.0 133:377.0 137:460.0 142:52.0 154:28.0 155:354.0 156:185.0 157:138.0 165:96.0 185:79.0 200:134.0 211:52.0 213:77.0 214:1231.0 215:228.0 216:57.0 220:261.0 227:69.0 228:39.0 232:144.0 234:27.0 248:13.0 259:29.0 296:45.0 299:57.0 301:50.0 303:25.0 315:49.0 317:924.0 318:326.0 319:144.0 320:8.0 322:42.0 356:42.0 39…						95	213	56	392	712	88	159	52	148	74	112	170
		636913	885731	117	636913	88:616.0 89:1815.0 95:113.0 100:1008.0 101:1679.0 102:349.0 103:2214.0 104:222.0 105:153.0 110:64.0 113:209.0 116:1721.0 117:6920.0 118:981.0 119:449.0 131:174.0 134:144.0 139:99.0 141:37.0 146:80.0 151:33.0 152:36.0 160:57.0 161:603.0 162:156.0 164:55.0 171:37.0 172:104.0 175:514.0 177:65.0 180:60.0 181:32.0 187:77.0 189:32.0 190:89.0 191:87.0 194:72.0 195:57.0 196:39.0 197:135.0 202:119.0 203:3…						216	300	368	23473	13864	818	6866	959	4484	631	2727	1130
		636886	465311	271	636886	91:160.0 94:117.0 97:134.0 98:145.0 99:639.0 107:93.0 123:34.0 128:165.0 136:46.0 137:48.0 140:62.0 151:40.0 153:230.0 159:172.0 169:258.0 170:163.0 171:394.0 177:93.0 180:41.0 182:132.0 184:394.0 187:37.0 197:116.0 198:151.0 199:824.0 201:59.0 208:302.0 210:49.0 211:32.0 212:36.0 214:42.0 222:31.0 238:18.0 239:99.0 240:57.0 242:52.0 254:123.0 257:55.0 261:77.0 262:20.0 263:64.0 268:25.0 269:400.…						38	42	49	65	57	64	69	86	38	48	42	42
		636807	617042	245	636807	85:5818.0 86:1067.0 89:2804.0 90:426.0 91:5233.0 95:11005.0 102:1313.0 105:14165.0 106:805.0 110:740.0 113:17767.0 114:1692.0 116:5131.0 121:1057.0 127:1281.0 128:4589.0 156:1863.0 157:13513.0 158:1734.0 161:1319.0 162:1093.0 177:5046.0 178:1432.0 181:126.0 182:255.0 188:385.0 191:10658.0 192:2344.0 196:998.0 197:351.0 203:5801.0 204:16141.0 206:3247.0 220:607.0 227:215.0 236:339.0 245:120787.0 2…						131	7695	14711	20101	18354	34454	10366	2297	14498	1302	3631	1840
		636805	528166	231	636805	85:4172.0 87:5971.0 88:6285.0 89:22325.0 90:1383.0 92:283.0 93:638.0 94:1406.0 95:470.0 96:1046.0 98:1085.0 101:25424.0 102:3087.0 103:31060.0 104:3582.0 105:2149.0 107:875.0 109:206.0 111:741.0 112:327.0 117:62209.0 118:7893.0 119:8563.0 120:572.0 121:658.0 126:683.0 127:2276.0 129:94318.0 130:12354.0 131:24654.0 132:3830.0 133:48851.0 134:7701.0 135:5645.0 136:489.0 137:256.0 138:434.0 139:440.…						81	261	334	787	1982	326	887	296	618	211	476	287
		629270	844751	85	629270	85:1872.0 86:158.0 88:65.0 93:71.0 97:118.0 99:628.0 107:38.0 111:158.0 113:273.0 114:39.0 121:59.0 126:97.0 128:33.0 139:25.0 140:28.0 141:45.0 155:126.0 168:37.0 169:64.0 204:18.0 214:14.0 218:45.0 228:14.0 393:20.0 405:14.0 449:19.0						618	779	714	1029	1766	801	912	724	654	640	835	730
		626960	483915	205	626960	91:1179.0 93:142.0 95:474.0 96:104.0 98:129.0 101:155.0 104:346.0 105:1007.0 106:99.0 108:42.0 109:27.0 110:94.0 114:97.0 115:673.0 116:93.0 118:152.0 119:261.0 121:615.0 135:225.0 137:66.0 141:297.0 142:123.0 143:225.0 145:1020.0 146:146.0 151:42.0 159:55.0 161:513.0 163:154.0 164:56.0 175:28.0 177:614.0 179:164.0 184:184.0 185:80.0 186:45.0 189:350.0 190:97.0 203:124.0 205:4643.0 206:499.0 209:…						365	1310	948	710	1406	1520	1545	851	565	880	593	587
		626900	478648	293	626900	93:86.0 103:173.0 105:575.0 108:43.0 119:405.0 121:270.0 122:31.0 128:115.0 129:232.0 131:170.0 133:323.0 134:82.0 136:44.0 139:27.0 142:24.0 143:99.0 144:40.0 145:139.0 152:38.0 153:28.0 157:64.0 159:134.0 160:48.0 161:500.0 162:100.0 163:124.0 164:37.0 166:22.0 167:24.0 173:36.0 178:27.0 180:17.0 183:56.0 186:27.0 189:70.0 193:215.0 194:34.0 195:92.0 196:48.0 205:72.0 209:433.0 210:48.0 211:9.0…						104	285	293	186	356	51	304	85	157	85	200	83
		626389	1081216	223	626389	85:64.0 88:20.0 89:1343.0 90:151.0 91:436.0 92:92.0 93:160.0 95:155.0 96:2.0 99:49.0 100:21.0 101:23.0 102:65.0 103:2037.0 104:390.0 105:215.0 107:109.0 111:19.0 113:32.0 115:356.0 116:45.0 117:57.0 119:105.0 121:148.0 126:28.0 127:17.0 128:152.0 129:535.0 130:25.0 131:468.0 132:43.0 135:408.0 136:255.0 137:176.0 138:5.0 139:7.0 141:56.0 142:64.0 143:675.0 144:49.0 145:174.0 149:595.0 150:163.0 1…						67	137	150	96	195	81	127	77	84	76	71	97
		626349	1082376	297	626349	85:76.0 89:201.0 90:25.0 91:59.0 93:20.0 95:17.0 99:32.0 100:6.0 101:164.0 102:59.0 103:646.0 104:108.0 105:7.0 106:9.0 110:13.0 111:81.0 113:30.0 115:11.0 116:9.0 117:59.0 118:42.0 119:105.0 120:1.0 121:89.0 123:23.0 124:5.0 125:11.0 127:3.0 128:4.0 129:1.0 130:49.0 131:160.0 132:12.0 133:127.0 135:28.0 136:52.0 137:38.0 138:13.0 140:14.0 141:30.0 145:170.0 146:19.0 147:649.0 148:58.0 153:14.0 1…						40	98	58	63	117	63	82	64	97	60	97	65
		626347	684264	239	626347	85:362.0 86:2.0 89:900.0 91:99.0 93:13.0 95:49.0 98:32.0 99:106.0 101:128.0 103:374.0 105:215.0 112:60.0 113:36.0 114:45.0 115:19.0 116:19.0 117:638.0 119:70.0 121:54.0 123:89.0 128:121.0 131:183.0 133:525.0 134:5.0 135:141.0 136:13.0 137:17.0 140:102.0 141:23.0 147:490.0 148:69.0 151:200.0 152:9.0 154:141.0 155:53.0 156:223.0 157:95.0 159:2.0 160:7.0 161:22.0 163:188.0 164:47.0 165:109.0 166:108…						96	394	751	539	1685	296	442	262	142	172	130	218
		624707	622132	96	624707	85:71.0 86:120.0 88:39.0 89:204.0 96:5562.0 97:472.0 98:134.0 99:38.0 100:262.0 101:98.0 102:13.0 103:362.0 105:54.0 106:54.0 110:14.0 112:114.0 113:19.0 114:114.0 116:311.0 117:241.0 124:1211.0 125:39.0 126:42.0 129:245.0 133:22.0 139:15.0 140:25.0 141:4.0 142:29.0 143:62.0 144:14.0 148:196.0 152:11.0 154:72.0 156:358.0 157:8.0 158:12.0 160:1520.0 161:155.0 162:43.0 170:321.0 171:18.0 173:30.0 1…						133	159	358	202	1000	170	372	166	168	247	575	392
		624705	627613	204	624705	86:43.0 87:143.0 89:327.0 97:82.0 99:205.0 101:1053.0 102:105.0 103:119.0 104:71.0 108:17.0 109:86.0 111:178.0 112:355.0 113:177.0 115:197.0 116:563.0 117:1245.0 118:149.0 119:211.0 122:8.0 127:145.0 129:1883.0 130:190.0 131:1206.0 132:56.0 133:1790.0 134:333.0 135:87.0 140:7.0 141:28.0 142:200.0 143:934.0 144:65.0 145:133.0 146:17.0 147:7895.0 148:1412.0 149:810.0 150:38.0 151:14.0 153:84.0 155:…						90	56	86	39	545	225	149	91	130	59	176	59
		624232	380326	113	624232	85:17712.0 86:1990.0 87:32.0 88:3872.0 89:434.0 90:293.0 91:179.0 92:138.0 94:373.0 96:483.0 97:1767.0 98:1490.0 99:1774.0 100:704.0 104:440.0 105:90.0 109:344.0 110:5173.0 111:1240.0 112:6873.0 113:20415.0 114:2238.0 116:3558.0 117:1362.0 118:650.0 119:30.0 120:359.0 123:50.0 124:249.0 125:703.0 126:994.0 128:1015.0 130:1251.0 131:543.0 134:1717.0 135:1800.0 136:567.0 138:369.0 139:387.0 140:458…						774	743	425	797	850	718	735	647	700	679	812	727
		623606	364053	160	623606	85:314.0 86:1085.0 87:451.0 88:569.0 89:593.0 94:4.0 97:70.0 100:704.0 101:1147.0 102:639.0 103:1720.0 104:1268.0 105:100.0 106:357.0 108:116.0 110:125.0 113:211.0 114:337.0 116:1295.0 117:4927.0 118:357.0 119:108.0 123:3.0 124:28.0 129:59.0 130:551.0 132:4024.0 133:716.0 134:641.0 144:115.0 150:1.0 151:3.0 158:348.0 159:268.0 160:18956.0 161:2257.0 162:759.0 163:18.0 170:95.0 174:97.0 181:143.0 …						53	39	71	47	436	113	80	31	152	18	96	60
		623446	1220009	204	623446	85:222.0 86:62.0 87:130.0 88:78.0 89:210.0 90:20.0 91:28.0 93:12.0 94:42.0 95:85.0 96:28.0 97:105.0 98:16.0 99:207.0 101:1124.0 102:89.0 103:3900.0 104:400.0 105:195.0 108:2.0 109:329.0 110:14.0 111:203.0 112:45.0 113:170.0 114:48.0 115:248.0 116:519.0 117:971.0 118:133.0 119:117.0 120:10.0 121:8.0 122:12.0 124:12.0 125:51.0 127:142.0 129:5648.0 130:735.0 131:901.0 132:106.0 133:1063.0 134:142.0 …						73	77	72	82	127	87	107	66	101	74	99	45
		623381	526962	148	623381	85:11390.0 86:4909.0 88:4515.0 92:1498.0 96:130.0 99:1834.0 101:6591.0 102:5976.0 103:8944.0 104:3115.0 105:2239.0 108:70.0 110:927.0 113:2612.0 114:1496.0 115:3024.0 116:14250.0 117:5109.0 119:2662.0 129:2289.0 131:14345.0 132:5871.0 137:122.0 139:578.0 141:1546.0 146:346.0 147:317993.0 148:66099.0 149:45901.0 150:2965.0 151:1500.0 155:876.0 156:7260.0 157:4436.0 158:6080.0 159:4615.0 166:157.0 …						1094	234	786	1953	2091	722	2283	693	1318	676	1163	264
		623306	306807	89	623306	85:196.0 86:111.0 88:202.0 89:4835.0 90:363.0 91:136.0 92:1.0 97:1.0 100:306.0 102:43.0 103:80.0 105:39.0 110:40.0 111:1.0 114:383.0 116:9.0 119:402.0 126:1.0 134:7.0 136:2.0 141:2.0 143:48.0 144:99.0 157:151.0 158:4.0 173:10.0 184:151.0 187:601.0 188:35.0 203:237.0 226:17.0 227:1.0 230:1.0 242:3.0 470:6.0 473:1.0						391	524	336	1450	2098	332	649	617	1098	375	601	476
		623243	426927	174	623243	85:14.0 86:893.0 87:13.0 88:17.0 89:847.0 92:10.0 100:603.0 101:63.0 107:90.0 110:35.0 114:7.0 130:140.0 132:1.0 138:5.0 140:12.0 142:1577.0 143:111.0 146:23.0 152:20.0 156:41.0 158:50.0 172:58.0 174:1704.0 175:233.0 176:72.0 184:72.0 199:49.0 215:12.0 230:13.0 246:93.0 270:3.0 304:15.0						56	70	58	57	218	47	187	55	61	65	40	59
		623232	885807	138	623232	89:133.0 93:21.0 101:91.0 103:1888.0 104:33.0 106:269.0 107:420.0 108:52.0 111:699.0 116:74.0 117:386.0 123:256.0 124:27.0 129:453.0 131:28.0 133:184.0 138:5354.0 139:526.0 140:12.0 142:106.0 143:38.0 145:23.0 147:1250.0 148:38.0 149:7.0 155:27.0 157:38.0 161:7.0 166:2.0 169:350.0 170:37.0 173:777.0 174:97.0 186:1.0 187:8.0 189:219.0 191:211.0 205:74.0 207:7.0 217:568.0 218:155.0 219:36.0 221:9.0…						89	190	140	131	307	74	99	70	74	89	63	201
		623230	875958	138	623230	89:225.0 90:3.0 95:9.0 104:56.0 105:263.0 106:441.0 107:382.0 109:10.0 111:322.0 113:4.0 114:13.0 115:28.0 116:7.0 119:12.0 122:4.0 123:198.0 138:6265.0 139:513.0 140:28.0 144:28.0 150:10.0 151:6.0 160:647.0 161:110.0 165:1.0 170:18.0 177:10.0 188:13.0 189:7.0 191:183.0 196:18.0 201:27.0 203:5.0 204:199.0 205:85.0 207:48.0 208:6.0 211:1.0 215:15.0 221:17.0 229:7.0 230:9.0 232:10.0 246:12.0 257:19…						80	55	56	79	218	71	85	60	51	38	37	94
		623229	891721	138	623229	85:132.0 86:80.0 87:225.0 88:3.0 89:82.0 93:67.0 94:103.0 95:95.0 96:141.0 97:91.0 98:32.0 99:1.0 100:126.0 101:170.0 102:56.0 103:2207.0 104:147.0 106:239.0 107:414.0 108:111.0 109:67.0 111:469.0 112:44.0 113:57.0 114:81.0 116:274.0 117:196.0 120:3.0 121:14.0 122:69.0 123:462.0 124:129.0 127:3.0 128:278.0 129:671.0 130:81.0 131:138.0 132:20.0 133:114.0 138:6320.0 139:584.0 140:23.0 141:13.0 142:…						93	63	59	100	54	53	59	48	55	45	34	75
		623227	882687	138	623227	85:49.0 86:154.0 89:405.0 94:37.0 96:98.0 97:83.0 98:52.0 99:35.0 101:291.0 103:2687.0 104:212.0 105:150.0 106:428.0 107:613.0 108:182.0 110:10.0 111:520.0 114:36.0 116:69.0 117:550.0 118:4.0 119:41.0 122:25.0 123:469.0 124:83.0 127:12.0 128:6.0 129:813.0 130:135.0 131:173.0 133:250.0 134:22.0 138:7774.0 139:745.0 140:1.0 143:98.0 145:94.0 147:1830.0 148:204.0 149:100.0 150:18.0 152:8.0 153:4.0 1…						52	47	78	44	94	74	82	50	50	33	48	84
		623225	910179	217	623225	85:556.0 86:9.0 87:145.0 88:7.0 89:688.0 95:26.0 97:75.0 98:8.0 99:349.0 100:82.0 101:997.0 102:475.0 103:5305.0 104:557.0 105:295.0 109:123.0 111:486.0 112:63.0 113:806.0 114:90.0 115:353.0 116:151.0 117:1732.0 118:63.0 119:203.0 125:72.0 127:201.0 128:66.0 129:4094.0 130:725.0 131:705.0 132:42.0 133:1230.0 134:33.0 135:139.0 139:9.0 140:212.0 141:293.0 142:498.0 143:1520.0 144:184.0 145:362.0 1…						775	2586	2312	4311	23479	3115	3521	1261	1875	612	924	1830
		622126	521800	174	622126	85:323.0 86:2916.0 87:761.0 88:133.0 95:24.0 96:43.0 97:38.0 98:123.0 99:395.0 100:2942.0 101:608.0 102:500.0 103:1514.0 104:201.0 105:83.0 107:326.0 108:15.0 109:110.0 110:226.0 111:3.0 112:779.0 113:192.0 114:551.0 115:734.0 116:5978.0 117:1198.0 118:710.0 119:59.0 120:88.0 124:52.0 126:223.0 128:1432.0 129:339.0 130:590.0 131:1141.0 132:174.0 133:368.0 137:46.0 138:297.0 140:192.0 141:37.0 142…						45	130	165	255	326	65	180	137	148	75	321	83
		621949 with pantothenic acid contaminant ions	690712	174	621949	85:117.0 86:1409.0 87:130.0 88:116.0 89:150.0 90:12.0 91:65.0 95:52.0 98:185.0 99:102.0 100:1194.0 101:168.0 102:422.0 103:2807.0 104:188.0 105:156.0 109:61.0 110:148.0 111:41.0 112:31.0 113:134.0 114:250.0 115:265.0 116:288.0 117:2273.0 118:376.0 119:131.0 120:17.0 122:4.0 124:101.0 126:52.0 127:53.0 128:501.0 129:755.0 130:516.0 131:448.0 132:57.0 133:271.0 134:72.0 136:7.0 138:19.0 140:81.0 14…						52	206	119	288	588	87	188	51	130	42	62	42
		621915	1079970	133	621915	85:399.0 87:90.0 89:336.0 90:66.0 91:1371.0 94:3190.0 95:125.0 97:27.0 99:132.0 100:8.0 101:410.0 102:73.0 103:2363.0 104:407.0 105:2327.0 106:423.0 107:704.0 108:23.0 111:265.0 112:19.0 113:24.0 114:12.0 115:318.0 116:253.0 117:1585.0 118:113.0 119:5492.0 120:463.0 121:9.0 124:7.0 125:97.0 129:825.0 130:103.0 131:417.0 132:174.0 133:11198.0 134:4153.0 135:884.0 136:39.0 137:38.0 141:65.0 142:139…						702	295	489	485	915	1070	656	324	522	573	295	577
		621347	704664	204	621347	85:75.0 98:5.0 99:66.0 101:213.0 103:815.0 104:59.0 107:62.0 110:9.0 111:5.0 113:68.0 114:30.0 116:5.0 117:713.0 123:9.0 129:1271.0 130:317.0 131:203.0 132:6.0 133:346.0 134:83.0 141:6.0 143:397.0 147:2168.0 148:157.0 149:153.0 156:2.0 157:43.0 169:44.0 177:19.0 189:316.0 190:50.0 191:571.0 192:27.0 194:9.0 203:101.0 204:6480.0 205:1211.0 206:509.0 207:100.0 217:880.0 218:299.0 219:150.0 221:101.…						63	1148	1253	425	1086	2519	341	131	289	98	196	127
		621125	928918	169	621125	85:5150.0 86:340.0 87:1550.0 88:575.0 89:3197.0 90:156.0 91:411.0 92:96.0 93:96.0 94:106.0 95:462.0 96:164.0 97:1442.0 98:204.0 99:2114.0 100:364.0 101:5978.0 102:1929.0 103:54522.0 104:4504.0 105:2387.0 106:85.0 107:101.0 108:108.0 109:5028.0 110:444.0 111:1760.0 112:236.0 113:3358.0 114:555.0 115:2414.0 116:2386.0 117:13647.0 118:1381.0 119:2302.0 120:242.0 121:196.0 123:138.0 124:127.0 125:711…						102	334	409	793	481	433	525	162	266	138	165	67
		620967	918018	292	620967	85:1044.0 86:297.0 87:793.0 88:322.0 89:1107.0 90:167.0 91:75.0 95:348.0 96:247.0 97:1318.0 98:174.0 99:991.0 100:17.0 101:6506.0 102:4100.0 103:10697.0 104:971.0 105:345.0 107:17.0 109:26.0 110:27.0 111:730.0 112:142.0 113:954.0 115:1458.0 116:2319.0 117:8077.0 118:824.0 119:1046.0 120:86.0 123:7.0 124:10.0 125:379.0 127:845.0 128:121.0 129:17169.0 130:4081.0 131:5536.0 132:1068.0 133:8013.0 134…						62	19529	1380	159	7575	459	125	57	124	189	603	4216
		620951	892768	307	620951	85:199.0 86:49.0 89:1312.0 90:38.0 93:9.0 96:222.0 99:149.0 100:323.0 101:1030.0 102:734.0 103:5717.0 104:613.0 105:561.0 112:107.0 113:68.0 114:149.0 116:262.0 117:2625.0 118:241.0 119:24.0 128:14.0 129:1896.0 130:590.0 131:509.0 132:119.0 133:1501.0 134:27.0 141:2.0 142:172.0 143:311.0 145:62.0 147:6277.0 148:825.0 149:1319.0 150:162.0 151:2.0 154:9.0 155:25.0 156:72.0 157:606.0 158:195.0 160:2…						27	46	67	59	235	78	38	22	83	50	52	59
		620950	846324	160	620950	86:148.0 89:1560.0 90:121.0 91:6.0 97:64.0 99:61.0 100:279.0 101:1237.0 102:90.0 103:1302.0 104:22.0 105:725.0 106:58.0 107:84.0 108:34.0 109:52.0 110:72.0 111:70.0 112:61.0 113:7.0 114:231.0 116:199.0 117:2070.0 118:200.0 125:45.0 126:39.0 127:49.0 128:183.0 129:1229.0 130:200.0 131:529.0 132:70.0 133:1647.0 134:64.0 136:5.0 138:57.0 139:27.0 142:161.0 143:897.0 144:144.0 145:374.0 147:5264.0 14…						48	45	40	890	1040	100	215	87	493	51	111	50
		620948	493856	247	620948	85:2968.0 86:352.0 87:1917.0 88:438.0 89:28516.0 90:2235.0 91:1381.0 92:27.0 93:55.0 95:35.0 96:20.0 97:1155.0 98:152.0 99:2250.0 100:328.0 101:2444.0 102:14984.0 103:33224.0 104:3779.0 105:4289.0 106:397.0 107:582.0 108:36.0 109:191.0 111:474.0 112:116.0 113:862.0 114:120.0 115:2735.0 116:1319.0 117:3849.0 118:547.0 119:4040.0 120:465.0 121:269.0 125:44.0 127:492.0 128:92.0 129:593.0 130:15925.0…						63	20	184	135	46	134	197	70	107	43	98	34
		620931	622334	160	620931	89:493.0 98:24.0 100:129.0 103:114.0 105:48.0 106:36.0 109:4.0 110:54.0 114:82.0 130:90.0 142:26.0 143:345.0 144:12.0 145:25.0 157:57.0 160:2975.0 161:329.0 162:107.0 174:37.0 176:2.0 187:9.0 200:56.0 205:49.0 207:1.0 215:77.0 216:2.0 221:6.0 242:11.0 246:1.0 274:53.0 284:36.0 290:14.0 301:30.0 313:20.0 337:13.0 358:5.0 360:9.0 364:47.0 365:23.0 402:29.0 403:2.0 406:2.0 408:4.0 417:2.0 423:4.0 46…						1127	267	186	156	532	361	288	139	29	196	512	138
		620889	1081211	208	620889	97:34.0 101:1.0 103:49.0 104:9.0 105:93.0 112:43.0 115:109.0 116:16.0 117:8.0 119:206.0 120:27.0 132:45.0 133:739.0 135:450.0 136:28.0 147:1188.0 148:216.0 149:149.0 161:35.0 163:108.0 164:97.0 165:61.0 177:208.0 178:101.0 179:280.0 189:114.0 191:868.0 192:332.0 193:1926.0 194:511.0 195:178.0 197:7.0 203:56.0 204:5.0 205:185.0 206:40.0 207:7089.0 208:2137.0 209:994.0 210:92.0 211:49.0 216:4.0 217…						541	1056	355	234	1284	613	567	244	321	334	305	440
		620528	466668	172	620528	86:133.0 89:1917.0 90:172.0 91:60.0 93:31.0 95:80.0 96:620.0 99:282.0 100:48.0 101:82.0 116:28.0 117:25.0 124:35.0 127:21.0 129:37.0 130:3.0 131:118.0 134:44.0 140:30.0 143:180.0 144:13.0 145:1.0 147:904.0 148:161.0 149:124.0 168:36.0 170:38.0 172:2111.0 173:163.0 174:282.0 175:108.0 192:2.0 205:29.0 215:11.0 217:150.0 218:4.0 231:47.0 232:1.0 235:1.0 245:10.0 246:2.0 274:120.0 298:9.0 308:1.0 31…						57	47	54	58	145	58	47	54	53	29	61	54
		620527	601453	174	620527	85:263.0 86:1558.0 87:637.0 88:72.0 89:243.0 91:44.0 95:100.0 98:34.0 99:157.0 100:1406.0 101:377.0 102:63.0 103:383.0 105:91.0 108:2.0 110:1244.0 111:42.0 112:181.0 113:117.0 114:61.0 117:324.0 118:36.0 123:23.0 126:1071.0 127:146.0 128:352.0 129:319.0 130:389.0 131:161.0 132:9.0 134:133.0 139:472.0 140:464.0 141:47.0 142:95.0 143:98.0 144:36.0 146:63.0 147:562.0 148:143.0 153:66.0 154:80.0 155:…						66	54	80	77	182	53	60	49	78	56	77	28
		619492	896737	297	619492	85:181.0 86:53.0 87:85.0 89:554.0 90:32.0 95:32.0 97:70.0 98:43.0 99:104.0 101:291.0 103:1339.0 104:135.0 109:5.0 113:48.0 115:204.0 116:148.0 117:3123.0 118:161.0 119:64.0 123:23.0 126:39.0 127:3.0 129:587.0 130:158.0 131:639.0 132:21.0 133:634.0 134:53.0 135:4.0 136:70.0 141:219.0 143:818.0 144:140.0 145:134.0 147:1970.0 148:150.0 152:51.0 155:35.0 156:36.0 157:88.0 158:57.0 160:74.0 163:127.0 …						37	281	335	301	883	294	252	101	111	81	139	86
		618966	1090317	105	618966	85:21.0 87:85.0 89:155.0 91:56.0 95:5.0 96:91.0 97:28.0 99:7.0 101:163.0 103:2210.0 104:241.0 105:4938.0 106:307.0 108:10.0 109:110.0 111:61.0 113:85.0 115:66.0 116:61.0 117:684.0 118:41.0 120:38.0 121:89.0 122:10.0 125:37.0 129:2096.0 130:216.0 131:397.0 132:113.0 133:524.0 134:75.0 135:641.0 136:60.0 137:69.0 139:36.0 140:32.0 141:47.0 143:234.0 144:16.0 145:63.0 147:2501.0 148:328.0 149:330.0 …						194	379	302	151	424	315	277	192	184	198	165	274
		618185	499221	156	618185	86:238.0 89:1263.0 90:35.0 91:77.0 98:87.0 99:49.0 100:202.0 102:29.0 104:58.0 107:41.0 116:46.0 117:164.0 118:34.0 119:94.0 123:24.0 126:92.0 128:66.0 129:35.0 130:355.0 135:16.0 140:39.0 141:2.0 146:12.0 147:317.0 148:11.0 149:47.0 153:35.0 154:52.0 155:927.0 156:3919.0 157:631.0 158:161.0 159:11.0 163:40.0 169:18.0 171:25.0 184:14.0 190:118.0 205:42.0 217:74.0 219:31.0 220:48.0 226:11.0 227:24…						37	136	96	406	570	193	260	58	133	137	256	84
		618160	632295	160	618160	85:29.0 86:187.0 87:1.0 89:1959.0 90:151.0 98:5.0 99:164.0 100:386.0 101:407.0 102:244.0 103:3679.0 104:313.0 105:649.0 110:165.0 112:71.0 113:13.0 114:263.0 115:72.0 116:378.0 117:1621.0 118:157.0 119:49.0 126:22.0 127:36.0 128:1.0 129:1520.0 130:414.0 131:400.0 132:138.0 133:1306.0 134:174.0 138:49.0 141:43.0 142:147.0 143:204.0 144:15.0 145:153.0 147:2227.0 148:326.0 149:377.0 150:38.0 151:15.…						78	167	246	177	474	318	162	99	137	59	131	98
		617486	579242	357	617486	85:340.0 86:221.0 88:351.0 92:762.0 93:82.0 94:176.0 95:126.0 97:724.0 98:40.0 100:2778.0 103:21937.0 104:2084.0 106:267.0 107:447.0 108:622.0 109:176.0 111:97.0 112:699.0 113:312.0 114:399.0 115:25.0 120:154.0 121:135.0 122:84.0 123:258.0 124:232.0 125:221.0 126:858.0 128:1796.0 131:1232.0 132:373.0 136:34.0 137:135.0 138:533.0 139:1747.0 140:261.0 141:930.0 147:354.0 148:1580.0 149:995.0 150:37…						33	86	100	141	429	92	193	64	107	101	97	121
		617267	959929	142	617267	85:96.0 86:625.0 89:165.0 98:4.0 99:8.0 100:334.0 101:376.0 102:230.0 103:2232.0 109:73.0 110:55.0 112:131.0 113:107.0 116:348.0 117:967.0 118:86.0 121:137.0 123:152.0 124:8.0 125:59.0 128:314.0 129:763.0 130:191.0 131:183.0 133:288.0 135:31.0 139:36.0 140:53.0 142:3389.0 143:446.0 144:179.0 145:138.0 146:94.0 147:1604.0 148:225.0 155:26.0 156:24.0 157:130.0 158:42.0 159:45.0 162:27.0 163:150.0 1…						71	61	72	274	419	132	133	79	129	59	62	106
		616800	867822	144	616800	85:1846.0 86:2717.0 87:1028.0 88:485.0 89:831.0 90:112.0 91:1112.0 92:250.0 93:679.0 94:446.0 95:518.0 96:214.0 97:782.0 98:483.0 99:657.0 100:2194.0 101:1948.0 102:934.0 103:2875.0 104:358.0 105:618.0 106:79.0 107:203.0 108:160.0 109:264.0 110:110.0 111:264.0 112:447.0 113:414.0 114:311.0 115:840.0 116:1755.0 117:6981.0 118:706.0 119:905.0 120:45.0 121:180.0 122:118.0 123:111.0 124:73.0 125:96.0…						72	79	80	213	528	115	63	32	96	55	97	64
		616796	197763	104	616796	85:66.0 86:150.0 87:231.0 88:193.0 89:9306.0 90:728.0 91:640.0 92:118.0 93:50.0 98:1.0 99:1.0 102:169.0 103:96.0 104:7505.0 105:535.0 106:267.0 110:90.0 111:28.0 114:15.0 117:1508.0 118:276.0 119:3368.0 120:372.0 121:45.0 125:101.0 126:18.0 130:275.0 131:401.0 132:195.0 133:84.0 134:512.0 136:8.0 137:4.0 143:131.0 147:152.0 148:3107.0 149:65.0 150:81.0 153:704.0 154:20.0 167:2.0 174:9.0 184:27.0 …						183	572	143	436	783	169	1065	1694	580	484	1066	479
		616730	823011	158	616730	85:993.0 86:506.0 87:1080.0 91:216.0 93:10.0 97:108.0 98:141.0 99:355.0 100:39.0 101:225.0 102:343.0 103:241.0 104:58.0 107:66.0 109:97.0 111:79.0 112:32.0 113:157.0 115:106.0 116:395.0 117:1083.0 118:123.0 120:43.0 121:1.0 122:13.0 123:1.0 125:1.0 126:8.0 127:297.0 128:51.0 129:575.0 130:6.0 131:247.0 132:369.0 133:28.0 139:36.0 140:66.0 141:29.0 142:68.0 143:211.0 144:166.0 145:224.0 147:412.0 …						60	172	149	1284	2066	613	939	151	739	114	388	159
		616373	871772	173	616373	85:1047.0 86:291.0 87:1103.0 88:745.0 89:19030.0 90:1581.0 91:838.0 92:25.0 94:403.0 95:32.0 96:270.0 97:168.0 98:791.0 99:1481.0 100:4727.0 101:11302.0 102:1881.0 103:98543.0 104:9881.0 105:6217.0 106:394.0 107:108.0 108:198.0 109:45.0 110:174.0 111:314.0 112:294.0 113:2507.0 114:2188.0 115:1711.0 116:2485.0 117:20550.0 118:2352.0 119:2422.0 120:197.0 121:100.0 122:63.0 123:33.0 124:405.0 125:75…						58	142	331	1113	3604	1204	695	167	683	81	294	161
		616348	1012826	91	616348	85:280.0 86:122.0 89:569.0 90:470.0 91:13304.0 92:1023.0 96:10.0 97:53.0 98:3.0 99:326.0 101:2207.0 102:128.0 103:2280.0 104:20.0 111:178.0 113:153.0 114:61.0 115:405.0 116:808.0 117:1159.0 118:713.0 119:1214.0 120:31.0 123:84.0 125:63.0 126:54.0 127:142.0 129:8112.0 130:1035.0 131:2718.0 132:302.0 133:1846.0 135:168.0 137:194.0 141:72.0 142:104.0 143:2401.0 144:258.0 145:296.0 146:94.0 147:8117.…						169	336	357	797	2322	540	620	239	422	284	378	238
		608832	939259	256	608832	85:158.0 86:64.0 87:2.0 89:577.0 90:5.0 93:2.0 94:52.0 95:60.0 96:88.0 98:16.0 99:172.0 101:383.0 102:47.0 103:4501.0 104:466.0 105:172.0 106:1.0 109:697.0 110:30.0 111:197.0 113:291.0 114:268.0 115:120.0 116:184.0 117:1631.0 118:121.0 119:155.0 120:12.0 121:49.0 122:48.0 123:101.0 124:35.0 125:188.0 127:227.0 129:4554.0 130:455.0 131:624.0 132:11.0 133:1242.0 135:19.0 137:156.0 138:68.0 139:250.…						54	103	139	287	587	79	291	61	206	163	137	176
		607692	855957	187	607692	85:123.0 87:23.0 91:636.0 93:59.0 95:821.0 97:1397.0 98:138.0 99:45.0 101:204.0 103:1439.0 104:29.0 105:54.0 107:3.0 109:421.0 110:22.0 111:337.0 113:26.0 115:74.0 117:1448.0 118:81.0 119:33.0 123:185.0 125:21.0 127:47.0 129:1576.0 130:216.0 131:4520.0 132:826.0 133:326.0 137:93.0 142:20.0 143:88.0 145:297.0 147:197.0 149:485.0 150:65.0 151:1.0 159:32.0 161:9.0 163:228.0 164:2.0 165:32.0 171:7.0 …						956	1130	946	1484	1715	1113	1245	746	851	885	1083	916
		607457	1136916	361	607457	88:14.0 89:102.0 96:11.0 97:27.0 99:33.0 101:216.0 102:12.0 103:3936.0 104:192.0 105:46.0 107:6.0 109:138.0 110:26.0 113:143.0 116:93.0 117:642.0 120:13.0 123:43.0 129:3192.0 130:388.0 131:287.0 133:340.0 139:31.0 142:30.0 143:447.0 145:78.0 147:2632.0 148:81.0 149:330.0 150:103.0 153:28.0 155:335.0 157:600.0 158:4.0 161:63.0 162:11.0 163:110.0 164:33.0 165:40.0 167:24.0 169:2970.0 170:400.0 171:…						53	50	37	48	59	72	61	49	52	52	32	59
		607446	896359	219	607446	85:2935.0 86:1005.0 87:1404.0 88:574.0 89:14376.0 90:1069.0 91:935.0 92:134.0 93:196.0 94:452.0 95:2031.0 96:497.0 97:793.0 98:829.0 99:2948.0 100:4331.0 101:6282.0 102:2019.0 103:10134.0 104:1062.0 105:2708.0 106:532.0 107:277.0 108:766.0 109:555.0 110:450.0 111:1272.0 112:2748.0 113:2505.0 114:1591.0 115:3939.0 116:4656.0 117:98477.0 118:11142.0 119:5437.0 120:342.0 121:133.0 122:414.0 123:1581…						106	215	520	272	319	261	213	111	112	79	158	123
		606677	859378	204	606677	96:17.0 101:23.0 103:637.0 117:785.0 127:96.0 129:559.0 133:25.0 143:327.0 147:726.0 157:1.0 169:140.0 189:34.0 191:326.0 192:34.0 204:2616.0 205:489.0 206:185.0 207:20.0 217:528.0 218:178.0 219:7.0 243:9.0 259:246.0 260:10.0 261:490.0 262:69.0 263:7.0 361:52.0						788	563	584	47367	23812	808	14188	2127	10299	2203	5624	2957
		606026	834887	105	606026	85:1218.0 86:88.0 89:554.0 91:88.0 92:7.0 95:172.0 99:473.0 100:4.0 101:199.0 102:199.0 104:63.0 105:10133.0 106:770.0 107:127.0 110:165.0 112:5.0 113:446.0 115:31.0 116:1279.0 118:168.0 120:8.0 123:66.0 125:56.0 126:1.0 127:363.0 128:143.0 129:1012.0 130:6.0 131:3273.0 132:510.0 133:87.0 135:303.0 136:32.0 138:57.0 141:97.0 142:1.0 143:631.0 144:401.0 145:97.0 146:201.0 147:957.0 148:89.0 149:84…						102	536	1128	2182	6994	1617	1396	593	1101	206	570	325
		605984	971961	160	605984	85:216.0 86:76.0 87:89.0 88:14.0 89:2171.0 90:209.0 91:280.0 92:137.0 93:1049.0 96:68.0 97:48.0 99:260.0 100:368.0 101:2036.0 102:611.0 103:1647.0 104:202.0 105:1379.0 109:87.0 110:67.0 111:158.0 112:28.0 113:254.0 114:355.0 115:509.0 116:854.0 117:1476.0 118:155.0 119:418.0 120:150.0 121:1434.0 122:109.0 124:1.0 125:86.0 127:29.0 128:31.0 129:3957.0 130:997.0 131:1261.0 132:295.0 133:2491.0 134:…						71	152	81	469	3352	245	301	158	294	46	73	160
		605770	1203185	204	605770	96:99.0 103:362.0 105:54.0 113:44.0 117:225.0 121:33.0 128:26.0 129:402.0 133:13.0 135:180.0 143:4.0 147:307.0 157:28.0 160:95.0 161:11.0 164:28.0 165:22.0 169:309.0 170:42.0 171:13.0 175:331.0 187:17.0 189:155.0 190:28.0 191:216.0 192:80.0 193:86.0 195:98.0 200:22.0 203:42.0 204:3074.0 205:721.0 206:244.0 207:340.0 208:308.0 209:32.0 210:115.0 212:10.0 217:592.0 218:143.0 221:96.0 231:52.0 232:2…						46	96	52	132	137	80	92	60	58	77	104	65
		605679	1089114	204	605679	87:158.0 96:193.0 103:115.0 106:60.0 109:1.0 117:181.0 129:460.0 131:7.0 135:66.0 143:6.0 151:17.0 159:4.0 161:102.0 163:16.0 169:155.0 173:194.0 183:15.0 189:63.0 191:268.0 192:33.0 193:191.0 194:51.0 203:9.0 204:2724.0 205:497.0 206:144.0 207:567.0 208:65.0 210:10.0 217:377.0 218:46.0 220:7.0 223:26.0 231:17.0 249:17.0 250:36.0 251:67.0 257:25.0 264:4.0 266:17.0 267:42.0 271:38.0 281:238.0 295:…						100	301	685	696	4458	785	557	261	308	316	272	753
		605503	884747	245	605503	85:832.0 87:571.0 88:134.0 89:1302.0 90:94.0 93:4.0 95:176.0 97:249.0 98:39.0 99:673.0 101:4683.0 102:564.0 103:10027.0 104:758.0 105:100.0 106:22.0 107:2.0 109:216.0 111:177.0 112:14.0 113:1736.0 114:139.0 115:3595.0 116:2794.0 117:16940.0 118:1967.0 119:946.0 121:34.0 122:2.0 125:195.0 127:233.0 128:177.0 129:12728.0 130:2804.0 131:7192.0 133:3966.0 134:441.0 135:232.0 139:36.0 141:184.0 142:21…						71	83	43	2661	1422	50	970	128	658	105	389	263
		605466	972397	333	605466	85:402.0 86:10.0 87:522.0 88:162.0 89:1230.0 92:12.0 94:36.0 95:37.0 97:4272.0 98:305.0 99:1004.0 101:9877.0 102:4114.0 103:15986.0 104:1292.0 105:598.0 107:8.0 109:64.0 111:465.0 112:78.0 113:824.0 114:199.0 115:3670.0 116:5609.0 117:9839.0 118:981.0 119:956.0 120:3.0 121:281.0 123:31.0 124:16.0 125:306.0 127:1211.0 128:174.0 129:15625.0 130:2989.0 131:4099.0 132:615.0 133:7035.0 134:825.0 135:7…						56	81	26	95	222	79	42	64	67	39	52	75
		605413	384424	171	605413	85:1375.0 86:1825.0 87:1083.0 88:594.0 89:123.0 90:67.0 97:1751.0 98:115.0 99:751.0 100:1017.0 101:869.0 102:298.0 104:59.0 108:138.0 109:9.0 110:465.0 111:30.0 113:271.0 115:597.0 116:341.0 117:1354.0 118:514.0 119:67.0 123:64.0 126:143.0 127:989.0 129:9260.0 130:1534.0 131:6650.0 132:904.0 133:561.0 134:3209.0 135:125.0 136:197.0 140:95.0 143:624.0 144:90.0 145:958.0 146:84.0 147:2804.0 148:581…						158	679	59	414	214	530	875	156	187	88	615	85
		605373	570208	187	605373	85:1395.0 86:567.0 87:641.0 88:429.0 89:9738.0 90:904.0 91:230.0 94:16.0 96:285.0 98:187.0 99:706.0 100:1323.0 101:11330.0 102:1696.0 103:7280.0 104:738.0 105:2196.0 106:73.0 107:104.0 108:334.0 109:46.0 110:61.0 111:171.0 112:232.0 113:500.0 114:2034.0 115:1952.0 116:654.0 117:38133.0 118:3784.0 119:1897.0 120:78.0 121:56.0 125:121.0 126:692.0 127:268.0 128:1730.0 131:1950.0 132:434.0 133:5820.0…						109	44	85	217	628	124	147	56	64	80	92	79
		605372	575120	187	605372	85:2024.0 86:998.0 87:1720.0 88:924.0 89:12435.0 90:1171.0 91:802.0 92:145.0 93:79.0 94:220.0 95:185.0 96:772.0 97:414.0 98:553.0 99:1102.0 100:790.0 101:11450.0 102:1744.0 103:13119.0 104:1381.0 105:2788.0 106:370.0 107:184.0 108:450.0 109:170.0 110:302.0 111:367.0 112:285.0 113:875.0 114:1317.0 115:3576.0 116:2518.0 117:57235.0 118:6184.0 119:3292.0 120:166.0 121:228.0 122:38.0 123:74.0 124:21.…						81	198	197	346	388	311	393	156	280	97	148	102
		605094	228934	116	605094	86:2768.0 87:321.0 88:405.0 89:731.0 90:7.0 91:144.0 94:32.0 98:56.0 100:781.0 101:103.0 102:205.0 104:9.0 107:298.0 108:217.0 109:75.0 110:39.0 111:62.0 113:414.0 114:126.0 116:7792.0 117:866.0 118:193.0 126:209.0 130:1325.0 134:829.0 136:67.0 140:4.0 143:30.0 144:70.0 146:1706.0 147:1706.0 148:28.0 149:30.0 160:4.0 169:294.0 170:1.0 171:125.0 184:181.0 185:37.0 187:9.0 191:220.0 192:29.0 193:40…						149	265	253	369	490	315	275	278	340	325	238	163
		5-methylcytosine NIST										59	79	64	320	607	202	180	80	331	71	51	32
		5-hydroxynorvaline NIST										88	166	38	673	1293	137	463	152	427	64	251	114
		5-hydroxymethyl-2-furoic acid NIST										50	100	71	143	319	103	82	75	109	55	109	111
		5'-deoxy-5'-methylthioadenosine										55	79	42	118	340	77	80	88	96	70	57	42
		5'-deoxy-5'-methylthioadenosine	967673	236	213373	85:752.0 86:87.0 87:301.0 88:117.0 89:29.0 90:13.0 91:49.0 92:31.0 94:20.0 96:52.0 97:155.0 98:113.0 99:615.0 100:104.0 101:655.0 102:88.0 103:796.0 104:98.0 105:170.0 106:21.0 108:42.0 109:102.0 110:38.0 111:443.0 112:66.0 113:188.0 115:141.0 116:293.0 117:373.0 118:2.0 119:175.0 120:17.0 121:14.0 122:40.0 123:55.0 124:53.0 125:72.0 126:51.0 127:164.0 128:10.0 129:1690.0 130:160.0 131:329.0 132:…	C00170		439176			87	37	51	143	91	68	72	65	51	26	62	39
		5-aminovaleric acid										55	126	118	46	190	74	55	31	73	36	56	36
		5-aminovaleric acid	540770	174	408638	85:250.0 86:14411.0 87:1326.0 88:894.0 90:421.0 91:285.0 92:111.0 93:108.0 94:648.0 95:329.0 96:33.0 97:191.0 98:606.0 99:891.0 100:10054.0 101:609.0 102:2039.0 104:461.0 106:777.0 107:75.0 109:7.0 111:121.0 112:633.0 113:1191.0 114:876.0 116:721.0 117:592.0 118:247.0 120:72.0 121:421.0 122:3.0 124:30.0 126:2166.0 128:688.0 129:929.0 130:2297.0 131:1351.0 132:770.0 134:147.0 135:232.0 136:208.0 1…						53	70	52	83	457	103	90	54	49	50	67	73
		570717	280905	171	570717	85:2080.0 86:36843.0 87:2462.0 88:2012.0 89:409.0 90:508.0 91:1155.0 92:95.0 93:52.0 95:412.0 96:3.0 97:822.0 98:227.0 99:1364.0 100:552.0 101:2618.0 102:181.0 103:10517.0 104:1970.0 105:2115.0 106:20.0 107:1946.0 109:234.0 110:738.0 111:360.0 112:23.0 113:2951.0 114:669.0 115:2321.0 116:555.0 120:162.0 125:1077.0 126:296.0 128:515.0 129:2991.0 130:2925.0 132:577.0 133:98.0 134:1316.0 135:340.0 1…						62	104	168	102	82	81	72	95	68	99	58	90
		566268	701773	204	566268	85:196.0 86:55.0 87:283.0 89:3831.0 90:105.0 91:526.0 99:244.0 100:3011.0 101:1023.0 102:884.0 103:4153.0 104:592.0 105:119.0 106:289.0 107:30.0 108:90.0 111:185.0 113:106.0 114:247.0 115:66.0 116:781.0 117:1382.0 118:79.0 119:163.0 120:64.0 124:58.0 127:253.0 128:103.0 129:3149.0 130:497.0 131:669.0 132:306.0 133:1839.0 135:48.0 136:110.0 138:38.0 140:9.0 141:107.0 142:343.0 143:917.0 144:43.0 1…						615	1239	2685	10687	12091	3845	8748	2492	4643	1574	4416	1951
		565895	248029	240	565895	85:3128.0 87:471.0 88:6963.0 89:3092.0 90:690.0 91:1085.0 92:163.0 93:1.0 97:143.0 98:528.0 99:421.0 100:634.0 102:192.0 103:920.0 104:58.0 105:6550.0 106:865.0 107:1941.0 108:443.0 109:285.0 110:5047.0 112:324.0 113:102.0 115:664.0 116:612.0 117:402.0 118:410.0 119:805.0 120:417.0 121:233.0 123:122.0 125:178.0 126:263.0 127:686.0 130:324.0 131:680.0 132:62.0 133:1678.0 134:303.0 135:584.0 136:54…						117	190	117	82	166	82	163	73	103	118	69	87
		565026	327625	228	565026	85:596.0 87:6038.0 88:440.0 89:2341.0 90:583.0 91:408.0 93:13.0 94:34.0 98:178.0 101:366.0 102:603.0 103:1209.0 104:388.0 105:144.0 106:261.0 107:141.0 108:356.0 109:66.0 110:13302.0 113:910.0 115:1947.0 116:317.0 117:410.0 118:428.0 119:260.0 120:72.0 121:39.0 122:126.0 126:10.0 129:637.0 131:323.0 132:944.0 133:1058.0 134:2438.0 135:110.0 136:2988.0 137:394.0 140:355.0 141:58.0 142:95.0 143:370…						43	112	81	99	474	192	275	48	69	62	58	96
		561230	265068	151	561230	86:41.0 88:366.0 90:21.0 91:92.0 93:160.0 94:2.0 95:106.0 96:6.0 99:3.0 100:84.0 103:965.0 104:41.0 106:2.0 107:1128.0 108:38.0 109:41.0 110:1853.0 111:2.0 113:1.0 116:21.0 117:278.0 118:19.0 120:70.0 121:62.0 123:12.0 126:4.0 127:255.0 128:15.0 130:131.0 131:482.0 133:359.0 134:1731.0 135:512.0 136:66.0 137:81.0 138:201.0 139:8.0 140:55.0 143:28.0 146:193.0 147:1143.0 148:363.0 151:3647.0 152:56…						573	686	759	309	541	653	1254	334	690	521	512	675
		560956	674592	217	560956	85:184.0 86:164.0 87:125.0 88:159.0 89:2408.0 90:146.0 91:26.0 92:32.0 97:39.0 98:72.0 99:118.0 100:466.0 101:652.0 102:292.0 103:6436.0 104:492.0 105:507.0 107:41.0 109:156.0 110:135.0 111:49.0 112:21.0 113:109.0 114:98.0 115:323.0 116:373.0 117:3414.0 118:336.0 119:355.0 128:149.0 129:4096.0 130:1399.0 131:1253.0 132:382.0 133:1831.0 134:149.0 135:59.0 141:30.0 142:343.0 143:875.0 144:90.0 145:…						297	1139	2095	2153	8771	2647	1575	811	1558	224	780	670
		553367 disaccharide										155	760	807	5439	12269	1541	2395	1096	1502	848	1712	1519
		553252	1035072	204	553252	87:89.0 88:54.0 96:51.0 101:123.0 103:1252.0 104:36.0 105:83.0 111:7.0 113:29.0 116:35.0 117:211.0 118:22.0 125:12.0 129:1384.0 130:25.0 131:131.0 133:208.0 136:39.0 139:2.0 142:6.0 143:184.0 144:11.0 145:46.0 147:1935.0 148:229.0 149:194.0 157:111.0 161:28.0 163:68.0 165:22.0 169:287.0 170:14.0 177:108.0 178:6.0 185:15.0 189:142.0 190:3.0 191:1439.0 192:278.0 193:87.0 197:19.0 203:55.0 204:4129.…						100	159	166	972	1221	230	567	76	264	62	303	164
		553162	1071981	129	553162	85:415.0 89:726.0 97:102.0 99:23.0 101:683.0 102:85.0 103:2033.0 104:112.0 105:48.0 111:1183.0 112:74.0 113:183.0 115:86.0 116:429.0 117:907.0 118:14.0 121:2.0 127:82.0 129:2803.0 130:248.0 131:402.0 132:57.0 133:431.0 135:65.0 137:4.0 143:410.0 146:48.0 147:2354.0 148:323.0 149:84.0 153:19.0 155:60.0 157:106.0 158:10.0 159:466.0 163:155.0 169:833.0 170:158.0 171:206.0 173:42.0 179:3.0 185:40.0 1…						87	187	284	1012	4327	195	620	201	495	109	114	245
		544249	498216	245	544249	85:8359.0 86:2273.0 87:1800.0 88:2148.0 89:2942.0 90:10274.0 91:1786.0 92:463.0 93:831.0 94:141.0 95:353.0 96:1678.0 97:6143.0 98:1202.0 99:9850.0 100:2508.0 101:1323.0 102:1637.0 103:3498.0 104:1320.0 105:1125.0 106:854.0 107:2186.0 108:750.0 109:97.0 110:26271.0 111:973.0 112:4680.0 113:1199.0 114:2933.0 115:4752.0 116:2684.0 117:4134.0 118:4085.0 119:1632.0 120:560.0 121:1115.0 122:289.0 123:5…						228	2690	3230	6568	19757	5793	4618	1589	5211	1319	3724	2122
		543876	978104	146	543876	85:55.0 86:167.0 87:278.0 88:220.0 89:183.0 96:277.0 97:108.0 98:727.0 100:52.0 101:301.0 102:32.0 103:211.0 104:4.0 107:34.0 110:15.0 111:465.0 112:208.0 113:74.0 116:1372.0 117:683.0 118:147.0 120:43.0 123:73.0 124:9.0 125:612.0 126:128.0 129:77.0 130:1994.0 131:73.0 132:141.0 138:44.0 139:261.0 141:3.0 142:118.0 143:17.0 144:145.0 146:4848.0 147:330.0 149:126.0 154:15.0 156:22.0 157:107.0 158:…						401	256	168	237	2098	253	213	127	237	230	611	220
		540146	474248	102	540146	85:628.0 86:642.0 87:665.0 88:1777.0 89:1187.0 90:251.0 91:59.0 92:15.0 94:21.0 96:38.0 97:25.0 98:671.0 99:420.0 100:2081.0 101:1426.0 102:38970.0 103:11455.0 104:2272.0 105:588.0 110:184.0 111:543.0 112:337.0 113:491.0 114:2064.0 115:958.0 116:586.0 117:1135.0 118:213.0 119:519.0 120:57.0 121:56.0 124:17.0 125:27.0 126:193.0 127:111.0 128:7339.0 129:2610.0 130:1722.0 131:2068.0 132:1436.0 133:3…						162	221	161	366	675	246	463	181	278	227	414	201
		538013	919327	146	538013	85:411.0 86:288.0 87:58.0 88:28.0 89:124.0 95:53.0 96:100.0 98:523.0 100:235.0 101:891.0 102:323.0 103:684.0 109:194.0 111:9.0 113:134.0 114:84.0 115:32.0 116:2291.0 117:1489.0 118:135.0 119:119.0 125:33.0 127:28.0 129:458.0 130:2146.0 131:16.0 132:711.0 133:73.0 140:12.0 141:140.0 142:203.0 143:105.0 144:420.0 145:163.0 146:7431.0 147:675.0 148:388.0 149:166.0 153:48.0 155:17.0 156:27.0 157:167.…						787	1024	685	679	6051	787	779	261	361	391	1341	366
		537786	759313	145	537786	85:827.0 87:999.0 88:371.0 89:1468.0 90:247.0 91:59.0 94:57.0 95:87.0 96:15.0 97:124.0 99:621.0 101:3469.0 102:783.0 103:7596.0 104:613.0 105:419.0 107:47.0 108:19.0 109:241.0 110:63.0 111:448.0 113:678.0 114:198.0 115:793.0 116:1522.0 117:10307.0 118:1267.0 119:815.0 120:72.0 121:58.0 122:25.0 125:64.0 126:59.0 127:218.0 128:151.0 129:6690.0 130:824.0 131:2580.0 132:418.0 133:3812.0 134:484.0 13…						1737	9442	12655	211605	530717	13850	138725	53975	123204	39934	124684	84172
		537766	910657	317	537766	85:257.0 86:10.0 87:64.0 89:219.0 91:452.0 92:91.0 93:956.0 94:156.0 95:682.0 97:49.0 99:342.0 101:168.0 102:140.0 103:419.0 105:190.0 107:250.0 109:1922.0 110:66.0 111:356.0 113:128.0 114:36.0 115:144.0 116:225.0 117:404.0 119:590.0 120:31.0 121:217.0 122:52.0 123:112.0 124:8.0 125:34.0 126:235.0 129:2674.0 130:323.0 131:429.0 132:155.0 133:233.0 134:105.0 135:45.0 137:441.0 138:64.0 139:56.0 14…						289	511	696	4902	22240	1477	3385	1642	2613	560	699	1135
		537365	519624	166	537365	85:60.0 87:11.0 88:60.0 90:554.0 91:2167.0 92:505.0 93:462.0 94:227.0 95:313.0 96:111.0 97:210.0 98:57.0 101:49.0 102:87.0 103:59.0 104:318.0 105:540.0 106:859.0 107:205.0 108:156.0 109:106.0 112:47.0 114:5.0 115:41.0 118:248.0 119:435.0 120:429.0 121:75.0 122:60.0 123:61.0 124:156.0 125:96.0 126:72.0 127:145.0 130:188.0 131:160.0 132:504.0 133:227.0 134:556.0 135:26.0 136:81.0 137:95.0 138:45.0 …						74	61	81	76	54	41	54	47	80	37	67	60
		536419	858887	431	536419	85:7.0 86:25.0 89:39.0 90:19.0 94:14.0 98:149.0 99:70.0 100:266.0 101:17.0 102:3.0 103:333.0 104:2.0 105:139.0 106:29.0 112:12.0 113:63.0 114:18.0 115:228.0 116:103.0 117:4.0 120:9.0 122:99.0 128:179.0 129:85.0 131:195.0 132:57.0 140:67.0 141:8.0 142:35.0 147:642.0 148:23.0 149:115.0 152:8.0 154:68.0 155:103.0 156:613.0 157:28.0 158:35.0 167:37.0 168:119.0 169:482.0 170:536.0 171:117.0 172:40.0 1…						44	57	26	87	140	45	59	63	44	69	62	53
		536414	906529	431	536414	85:81.0 86:236.0 88:13.0 89:33.0 100:160.0 102:3.0 103:311.0 104:98.0 114:47.0 115:43.0 117:26.0 129:100.0 130:83.0 131:25.0 133:119.0 140:48.0 141:17.0 142:140.0 146:18.0 147:1482.0 148:36.0 149:40.0 154:20.0 157:13.0 158:8.0 160:7.0 163:5.0 166:16.0 167:36.0 168:101.0 169:857.0 170:805.0 171:68.0 172:43.0 174:552.0 175:45.0 179:51.0 180:10.0 182:26.0 183:21.0 184:33.0 191:103.0 192:43.0 195:46.…						49	41	49	88	222	39	71	44	74	70	56	90
		536400	721422	169	536400	85:713.0 86:162.0 87:454.0 88:156.0 89:627.0 93:65.0 94:81.0 97:21.0 98:36.0 99:446.0 100:168.0 101:515.0 102:89.0 103:983.0 104:1.0 109:972.0 110:59.0 111:641.0 112:44.0 113:172.0 114:147.0 115:312.0 117:1035.0 118:89.0 119:22.0 123:19.0 124:71.0 125:24.0 127:348.0 128:35.0 129:2245.0 130:386.0 131:618.0 132:64.0 133:1325.0 134:111.0 137:403.0 138:118.0 139:216.0 140:16.0 141:139.0 142:186.0 143…						54	202	261	360	3319	507	285	33	277	48	306	132
		536394	902538	403	536394	86:196.0 88:58.0 93:9.0 95:78.0 97:45.0 99:24.0 100:198.0 101:57.0 109:19.0 114:23.0 115:1.0 116:14.0 118:34.0 123:15.0 124:8.0 127:28.0 128:8.0 129:224.0 130:18.0 140:48.0 142:20.0 144:16.0 152:1.0 153:47.0 155:8.0 156:37.0 157:6.0 158:20.0 159:48.0 160:9.0 167:30.0 169:67.0 170:26.0 172:5.0 174:481.0 175:8.0 180:5.0 181:14.0 183:29.0 184:60.0 185:27.0 186:42.0 187:5.0 188:12.0 190:3.0 192:9.0 1…						46	44	41	47	84	44	73	62	56	58	45	43
		536390	677951	143	536390	85:355.0 86:97.0 89:143.0 90:45.0 95:178.0 99:225.0 100:276.0 101:50.0 102:80.0 107:142.0 108:10.0 110:32.0 111:58.0 115:9.0 116:861.0 117:92.0 118:20.0 119:30.0 123:213.0 125:51.0 126:47.0 130:34.0 131:164.0 133:471.0 134:198.0 137:8.0 140:10.0 141:8.0 142:305.0 143:9883.0 144:1203.0 145:377.0 146:36.0 147:3737.0 148:322.0 149:88.0 151:28.0 153:95.0 154:31.0 156:92.0 157:99.0 158:178.0 160:68.0 …						182	1397	1296	3576	8246	4021	2683	417	2099	399	1212	772
		536231 carbohydrate or secondary metabolite	954685	375	536231	85:966.0 86:175.0 87:526.0 88:92.0 89:1326.0 90:206.0 91:286.0 92:38.0 93:14.0 94:76.0 95:353.0 96:106.0 97:345.0 98:19.0 99:754.0 100:181.0 101:1411.0 102:310.0 103:6262.0 104:754.0 105:460.0 106:10.0 109:233.0 110:20.0 111:414.0 112:80.0 113:718.0 114:128.0 115:565.0 116:868.0 117:3585.0 118:513.0 119:541.0 120:60.0 121:55.0 122:69.0 123:77.0 125:119.0 126:50.0 127:171.0 128:56.0 129:5113.0 130…						47	901	1240	1421	2716	1729	890	294	676	194	411	253
		536225 with galactose contaminant ions	648429	331	536225	85:9336.0 86:15041.0 87:8474.0 88:5157.0 89:43779.0 90:3904.0 91:2251.0 92:382.0 93:369.0 94:416.0 95:388.0 96:733.0 97:1914.0 98:2709.0 99:20747.0 100:79666.0 101:22812.0 102:14815.0 103:83498.0 104:8347.0 105:19630.0 106:2350.0 107:1319.0 108:375.0 109:74.0 110:832.0 111:2214.0 112:1642.0 113:4149.0 114:8994.0 115:12140.0 116:15628.0 117:58108.0 118:6888.0 119:6065.0 120:764.0 121:439.0 122:151…						198	782	1261	3939	13947	3174	4867	1454	5027	682	2019	430
		536162	770929	204	536162	86:47.0 87:88.0 88:5.0 89:20.0 90:43.0 93:4.0 94:23.0 96:45.0 97:69.0 98:1.0 99:28.0 100:1.0 101:153.0 102:35.0 103:429.0 110:347.0 113:39.0 116:177.0 117:169.0 121:39.0 122:21.0 128:33.0 129:178.0 130:27.0 131:30.0 133:108.0 134:24.0 141:24.0 143:219.0 144:40.0 147:2275.0 148:213.0 149:229.0 150:11.0 151:50.0 152:7.0 153:3.0 154:1.0 156:91.0 157:42.0 160:88.0 161:18.0 162:4.0 163:67.0 165:1.0 16…						70	138	77	920	1657	191	538	89	367	108	338	351
		536026	890604	231	536026	85:1299.0 86:89.0 87:196.0 88:7.0 95:36.0 97:113.0 98:82.0 99:82.0 100:12.0 101:354.0 102:123.0 103:214.0 108:25.0 111:9.0 113:27.0 114:8.0 117:111.0 119:30.0 120:5.0 123:5.0 129:2314.0 130:186.0 131:383.0 133:60.0 140:39.0 141:11.0 143:696.0 144:70.0 145:83.0 147:830.0 158:281.0 159:761.0 160:49.0 161:50.0 166:10.0 169:110.0 170:3.0 171:34.0 174:42.0 175:55.0 177:125.0 182:21.0 185:27.0 188:10.0…						17	117	237	275	648	157	129	86	162	53	69	47
		536017	726926	173	536017	85:202.0 86:351.0 87:37.0 89:621.0 90:60.0 94:70.0 95:6.0 96:15.0 98:45.0 99:192.0 100:820.0 101:359.0 102:190.0 103:1920.0 104:136.0 105:270.0 107:94.0 108:69.0 109:22.0 110:20.0 111:58.0 112:60.0 113:206.0 114:362.0 115:207.0 116:987.0 117:1364.0 118:112.0 119:37.0 122:137.0 127:20.0 128:144.0 129:1246.0 130:387.0 131:2274.0 132:446.0 133:860.0 134:16.0 136:56.0 137:4.0 140:24.0 141:222.0 142:3…						46	212	535	311	803	670	461	80	193	87	210	97
		535946	837253	289	535946	85:345.0 86:223.0 87:62.0 90:37.0 93:24.0 94:242.0 95:16.0 99:409.0 100:703.0 101:425.0 106:109.0 108:33.0 109:59.0 110:259.0 111:147.0 112:169.0 113:70.0 114:64.0 115:131.0 116:893.0 117:857.0 118:291.0 119:79.0 122:71.0 123:70.0 124:41.0 126:129.0 128:1563.0 129:545.0 130:19.0 132:89.0 133:129.0 137:68.0 139:37.0 140:18.0 141:81.0 142:332.0 143:453.0 144:2630.0 145:714.0 146:313.0 147:1420.0 14…						56	30	60	273	970	318	176	64	312	60	31	44
		535938	783536	273	535938	91:73.0 92:18.0 93:149.0 98:12.0 99:152.0 101:101.0 106:1.0 107:135.0 111:878.0 112:12.0 113:72.0 115:67.0 116:5.0 120:1.0 122:1.0 129:1891.0 130:112.0 131:273.0 135:3.0 141:275.0 142:159.0 143:173.0 146:1.0 147:845.0 148:101.0 149:53.0 150:52.0 151:7.0 155:344.0 156:10.0 158:9.0 163:47.0 164:2.0 167:26.0 169:27.0 171:569.0 172:19.0 183:322.0 189:1.0 191:17.0 193:12.0 197:9.0 199:131.0 203:74.0 2…						46	57	36	34	248	47	107	45	62	56	46	64
		517309	1008174	204	517309	89:74.0 96:140.0 99:25.0 101:151.0 102:22.0 103:2166.0 104:150.0 106:1.0 109:65.0 111:40.0 113:10.0 115:2.0 116:27.0 117:337.0 118:25.0 119:107.0 120:5.0 129:2416.0 130:338.0 131:323.0 132:4.0 133:718.0 134:65.0 135:3.0 142:4.0 143:205.0 145:26.0 146:18.0 147:2872.0 148:403.0 149:200.0 151:16.0 155:195.0 157:194.0 158:8.0 159:12.0 161:64.0 163:111.0 166:20.0 169:794.0 170:80.0 175:95.0 176:4.0 17…						74	203	223	5013	7283	368	2771	656	1641	576	1614	1294
		517308	613525	191	517308	85:94.0 87:233.0 89:295.0 99:9.0 101:139.0 102:68.0 103:1997.0 104:78.0 109:360.0 111:45.0 113:146.0 115:65.0 117:961.0 118:12.0 127:171.0 129:8590.0 130:822.0 131:197.0 133:390.0 134:62.0 144:22.0 145:7.0 147:4873.0 148:768.0 149:476.0 155:38.0 157:477.0 163:18.0 169:144.0 174:5.0 189:183.0 190:62.0 191:12921.0 192:2307.0 193:1020.0 194:53.0 203:49.0 204:189.0 205:138.0 219:26.0 221:263.0 229:85…						170	674	1103	1378	2103	1977	1148	244	728	369	1110	311
		516880	993079	204	516880	85:357.0 91:55.0 95:335.0 96:318.0 97:438.0 98:457.0 99:147.0 101:88.0 109:123.0 111:418.0 112:190.0 113:146.0 114:13.0 116:20.0 117:336.0 121:118.0 123:99.0 124:26.0 125:61.0 126:15.0 129:845.0 131:79.0 132:129.0 133:111.0 137:50.0 138:28.0 139:140.0 143:160.0 144:26.0 145:188.0 148:5.0 156:80.0 157:120.0 159:125.0 163:25.0 165:54.0 166:38.0 169:66.0 170:40.0 171:34.0 172:61.0 179:118.0 185:42.0…						77	512	597	1158	3080	584	1117	255	531	287	417	361
		516500	979172	342	516500	87:23.0 89:400.0 93:19.0 99:9.0 101:448.0 102:73.0 103:4096.0 104:340.0 105:65.0 108:6.0 109:372.0 110:35.0 113:95.0 115:32.0 116:223.0 117:882.0 118:99.0 119:61.0 121:126.0 122:55.0 129:3536.0 130:477.0 131:652.0 133:1020.0 134:90.0 135:98.0 137:101.0 139:79.0 141:138.0 142:63.0 143:575.0 144:24.0 147:4458.0 148:689.0 149:784.0 150:29.0 151:151.0 152:5.0 153:205.0 155:424.0 156:168.0 157:606.0 1…						62	218	140	157	337	140	131	106	124	108	79	115
		509811 sim to tartaric acid	509811	292	487486	85:77.0 99:92.0 101:92.0 102:1896.0 103:337.0 104:3.0 108:49.0 115:18.0 116:8.0 117:102.0 118:6.0 119:18.0 127:58.0 130:1078.0 131:664.0 132:14.0 133:1084.0 135:29.0 143:1523.0 144:112.0 145:7.0 147:6950.0 148:1134.0 149:566.0 157:38.0 163:89.0 171:462.0 172:23.0 175:437.0 176:73.0 177:43.0 184:31.0 189:2124.0 190:438.0 191:419.0 192:61.0 193:20.0 204:36.0 217:351.0 218:17.0 219:1706.0 220:286.0 …						33	32	31	85	70	18	35	54	76	24	70	66
		509591	496504	219	509591	85:41.0 87:253.0 88:184.0 89:342.0 90:8.0 91:26.0 98:63.0 99:82.0 100:34.0 101:469.0 102:156.0 103:1150.0 104:89.0 105:54.0 106:4.0 108:14.0 115:773.0 116:163.0 117:4016.0 118:441.0 119:238.0 120:25.0 127:112.0 128:24.0 129:2377.0 130:586.0 131:1612.0 132:212.0 133:777.0 134:162.0 135:97.0 141:107.0 143:394.0 144:45.0 146:9.0 147:2629.0 148:254.0 149:408.0 150:14.0 151:10.0 155:127.0 156:74.0 157…						201	2256	2560	5407	16634	5025	4004	1183	4323	1125	3091	1944
		508897	992968	149	508897	85:1245.0 86:86.0 89:19.0 91:275.0 93:223.0 94:24.0 95:662.0 96:330.0 97:931.0 98:706.0 99:240.0 101:28.0 104:256.0 105:147.0 107:20.0 109:227.0 110:22.0 111:596.0 112:286.0 113:172.0 114:18.0 115:51.0 116:27.0 117:489.0 118:47.0 119:13.0 121:127.0 122:69.0 123:251.0 124:86.0 125:10.0 126:20.0 127:515.0 128:46.0 129:437.0 130:46.0 131:81.0 132:207.0 135:21.0 137:25.0 138:86.0 139:264.0 140:7.0 14…						213	221	182	175	333	157	300	262	246	168	259	152
		508826	630495	120	508826	91:1207.0 92:152.0 93:911.0 94:502.0 103:180.0 107:150.0 119:140.0 120:2044.0 121:1833.0 122:33.0 214:879.0 215:25.0						290	318	342	379	1004	581	304	241	107	163	154	269
		508772	585256	205	508772	85:320.0 86:75.0 88:23.0 89:874.0 90:128.0 91:28.0 92:13.0 93:40.0 95:75.0 96:140.0 97:264.0 98:23.0 99:285.0 100:280.0 101:240.0 102:143.0 103:730.0 104:97.0 105:228.0 107:7.0 108:8.0 110:65.0 111:47.0 112:7.0 114:285.0 115:607.0 116:124.0 117:2338.0 118:202.0 119:75.0 122:34.0 125:23.0 126:202.0 127:121.0 128:42.0 129:561.0 130:346.0 131:120.0 132:44.0 133:562.0 134:189.0 137:23.0 139:12.0 142:…						1004	4232	4675	6168	9784	5743	6390	2293	3733	1869	2474	2611
		508648	832019	95	508648	85:6652.0 86:746.0 87:3929.0 88:406.0 89:73.0 90:21.0 91:2417.0 92:513.0 93:3858.0 94:3613.0 95:14460.0 96:20472.0 97:29028.0 98:22756.0 99:4337.0 100:2241.0 101:5007.0 102:564.0 103:149.0 104:86.0 105:1437.0 106:331.0 107:2823.0 108:2415.0 109:8000.0 110:9928.0 111:13639.0 112:4936.0 113:2612.0 114:3282.0 115:2631.0 116:953.0 117:900.0 118:256.0 119:2464.0 120:777.0 121:3597.0 122:1332.0 123:701…						627	794	319	261	255	548	186	147	460	434	98	626
		508547	985651	204	508547	85:79.0 95:154.0 96:43.0 97:26.0 99:11.0 101:295.0 102:11.0 103:809.0 104:12.0 109:42.0 113:27.0 116:115.0 117:570.0 129:548.0 130:20.0 131:242.0 132:1.0 133:2.0 145:113.0 147:1316.0 148:72.0 149:57.0 157:69.0 163:9.0 169:50.0 175:16.0 189:68.0 191:164.0 193:57.0 194:31.0 201:2.0 203:166.0 204:1774.0 205:674.0 206:130.0 208:24.0 217:729.0 218:156.0 219:33.0 229:2.0 230:28.0 231:80.0 232:3.0 243:1…						184	3432	3329	7243	19976	4327	4403	1480	3539	1382	3902	2838
		507925	681208	85	507925	85:3528.0 86:166.0 97:48.0 98:24.0 99:1273.0 101:5.0 107:69.0 110:76.0 111:182.0 112:121.0 113:685.0 114:80.0 115:9.0 125:55.0 126:90.0 127:384.0 128:19.0 129:38.0 134:60.0 139:3.0 141:160.0 142:10.0 143:12.0 148:13.0 154:2.0 155:155.0 156:23.0 168:6.0 169:137.0 184:3.0 197:18.0 204:2.0 205:2.0 211:17.0 212:5.0 217:5.0 225:26.0 247:10.0 256:16.0 303:12.0 305:1.0 355:2.0 378:2.0 396:4.0 424:3.0 42…						519	487	501	733	1164	1370	1042	567	493	435	532	319
		507469	618701	204	507469	85:263.0 86:22.0 87:46.0 88:36.0 89:11.0 90:8.0 91:15.0 94:5.0 95:74.0 96:12.0 97:30.0 98:63.0 99:140.0 101:579.0 102:126.0 103:977.0 104:57.0 105:13.0 106:8.0 108:67.0 109:63.0 111:30.0 112:27.0 113:59.0 114:7.0 115:61.0 116:228.0 117:169.0 119:82.0 120:13.0 121:5.0 122:7.0 123:7.0 124:5.0 125:13.0 126:16.0 127:37.0 128:17.0 129:800.0 130:266.0 131:510.0 132:84.0 133:628.0 134:60.0 135:6.0 136:5…						732	2815	3037	2729	16812	2564	6219	1053	1801	2862	1590	1974
		507065	1068989	204	507065	87:51.0 91:5.0 96:19.0 101:34.0 103:337.0 104:65.0 105:1660.0 106:138.0 116:3.0 117:194.0 119:197.0 120:5.0 121:31.0 122:26.0 123:5.0 124:24.0 129:189.0 130:108.0 132:76.0 133:198.0 134:14.0 144:4.0 151:15.0 155:2.0 157:86.0 162:17.0 163:49.0 164:9.0 165:57.0 166:66.0 173:36.0 175:51.0 177:172.0 178:61.0 179:242.0 180:84.0 184:6.0 189:120.0 191:173.0 192:8.0 193:8.0 194:152.0 195:13.0 197:21.0 20…						213	144	300	15987	10314	1116	7516	2429	7217	517	2277	274
		506938	868245	273	504550	85:197.0 87:101.0 88:57.0 89:209.0 96:41.0 97:260.0 99:188.0 101:451.0 102:192.0 103:4829.0 104:362.0 105:138.0 109:67.0 111:323.0 112:44.0 113:221.0 114:33.0 115:576.0 116:175.0 117:3658.0 118:266.0 119:221.0 127:400.0 128:9.0 129:3880.0 130:716.0 131:1067.0 132:104.0 133:1347.0 134:162.0 135:86.0 139:70.0 141:216.0 142:371.0 143:1219.0 144:118.0 145:270.0 147:5591.0 148:704.0 149:741.0 150:56.0…						177	335	283	873	1104	338	292	80	294	109	152	125
		506931	825813	217	506931	85:246.0 88:94.0 89:490.0 90:18.0 95:36.0 99:347.0 101:3723.0 102:414.0 103:16740.0 104:1623.0 105:541.0 111:2.0 113:169.0 115:516.0 116:1699.0 117:2841.0 118:263.0 119:195.0 129:7863.0 130:1007.0 131:3277.0 132:377.0 133:3898.0 134:427.0 135:276.0 141:116.0 142:222.0 143:4003.0 144:406.0 145:372.0 147:16335.0 148:2455.0 149:1816.0 150:100.0 151:36.0 155:61.0 156:8.0 157:208.0 159:114.0 161:722.0…						1376	26230	32763	13442	103514	42780	21566	4783	16893	6477	13764	13032
		506930	925974	204	506930	85:257.0 86:51.0 87:339.0 88:739.0 89:1957.0 90:223.0 91:69.0 92:51.0 93:80.0 94:51.0 97:57.0 99:531.0 100:138.0 101:2159.0 102:493.0 103:9084.0 104:904.0 105:151.0 107:119.0 109:175.0 111:262.0 112:41.0 113:553.0 114:129.0 115:618.0 116:690.0 117:4274.0 118:228.0 119:343.0 121:236.0 122:14.0 124:18.0 125:37.0 127:136.0 128:23.0 129:7589.0 130:1145.0 131:1656.0 132:371.0 133:3648.0 134:373.0 135:…						71	456	798	3518	819	811	2659	979	1601	893	877	101
		506414 carbohydrate										82	659	1172	2029	4227	1797	1628	408	1354	112	772	364
		505914	983758	217	505914	89:54.0 90:38.0 96:101.0 97:206.0 100:12.0 101:264.0 103:4076.0 104:185.0 109:182.0 111:13.0 112:20.0 113:64.0 114:18.0 116:42.0 117:1392.0 118:46.0 119:9.0 121:147.0 125:28.0 127:63.0 129:2600.0 130:232.0 131:388.0 133:704.0 135:98.0 136:39.0 141:101.0 142:45.0 143:625.0 144:82.0 145:146.0 147:3452.0 148:560.0 149:441.0 150:39.0 151:73.0 153:47.0 155:342.0 156:101.0 157:513.0 158:54.0 160:28.0 1…						94	825	190	875	2068	1172	3382	197	2398	359	1728	806
		505130	405659	160	505130	87:51.0 88:62.0 97:850.0 100:592.0 101:275.0 102:75.0 103:154.0 107:103.0 110:92.0 114:4.0 115:56.0 116:1427.0 117:15827.0 118:1803.0 119:704.0 126:48.0 128:1034.0 130:1181.0 131:263.0 132:88.0 143:67.0 144:592.0 145:75.0 146:248.0 147:295.0 148:14.0 149:2.0 160:2794.0 161:285.0 162:43.0 170:25.0 172:308.0 186:19.0 187:298.0 188:95.0 191:142.0 193:1.0 210:2.0 218:4.0 220:58.0 234:58.0 246:13.0 26…						61	73	39	439	516	63	70	77	256	98	301	73
		504760	1141675	109	504760	85:148.0 89:1.0 91:1486.0 92:228.0 93:2005.0 94:254.0 95:5225.0 96:528.0 97:830.0 98:76.0 101:13.0 103:74.0 105:1730.0 106:173.0 107:1939.0 108:491.0 109:4989.0 110:426.0 111:333.0 115:75.0 116:55.0 117:529.0 118:52.0 119:1699.0 120:550.0 121:1489.0 122:304.0 123:794.0 124:35.0 125:106.0 128:69.0 129:1188.0 130:89.0 131:560.0 132:135.0 133:1000.0 134:295.0 135:995.0 136:96.0 137:97.0 138:16.0 141…						45	58	68	58	126	131	52	43	64	83	119	107
		504547	1008130	204	504547	89:128.0 95:52.0 96:27.0 97:37.0 101:406.0 102:18.0 103:4712.0 104:413.0 105:69.0 108:3.0 109:112.0 111:12.0 113:139.0 115:100.0 116:53.0 117:589.0 118:3.0 119:55.0 127:182.0 129:5092.0 130:623.0 131:684.0 132:41.0 133:1288.0 135:162.0 139:51.0 141:57.0 142:19.0 143:893.0 144:104.0 145:146.0 146:4.0 147:6874.0 148:915.0 149:706.0 150:7.0 153:90.0 155:251.0 157:428.0 159:6.0 161:55.0 163:82.0 164:…						114	203	365	10066	7283	849	5644	1340	3117	1189	2901	1294
		504439	1075766	179	504439	88:39.0 91:240.0 96:56.0 97:112.0 99:29.0 101:365.0 103:1043.0 104:112.0 105:318.0 106:101.0 108:7.0 111:132.0 113:59.0 114:16.0 115:279.0 116:130.0 117:2887.0 118:247.0 119:218.0 125:59.0 129:1742.0 130:586.0 131:483.0 133:540.0 134:37.0 135:362.0 138:19.0 141:62.0 142:15.0 143:381.0 144:22.0 145:103.0 147:1590.0 148:106.0 149:456.0 150:21.0 151:145.0 153:7.0 155:540.0 156:47.0 157:872.0 158:128…						95	295	183	150	305	279	276	152	220	135	66	103
		504253	512256	205	504253	85:414.0 86:85.0 88:222.0 89:5318.0 90:356.0 91:120.0 93:4.0 99:181.0 100:2271.0 101:744.0 102:1215.0 103:5021.0 104:413.0 105:232.0 106:31.0 110:13.0 113:121.0 114:46.0 115:352.0 116:410.0 117:8548.0 118:835.0 119:462.0 128:483.0 129:658.0 130:240.0 131:654.0 132:188.0 133:1889.0 134:368.0 135:207.0 142:132.0 143:429.0 144:307.0 145:110.0 146:2.0 147:18487.0 148:3058.0 149:1368.0 150:66.0 151:6.…						46	83	107	78	496	184	111	56	82	56	54	71
		503594	353503	146	503594	85:144.0 86:575.0 87:270.0 88:212.0 89:394.0 90:50.0 95:13.0 98:31.0 100:841.0 101:579.0 102:584.0 103:708.0 107:43.0 108:91.0 110:139.0 111:30.0 114:118.0 115:279.0 116:717.0 117:286.0 118:69.0 126:59.0 128:16.0 130:7584.0 131:1538.0 132:336.0 133:2.0 134:427.0 140:61.0 141:9.0 142:86.0 143:70.0 144:2371.0 145:254.0 146:5704.0 147:1260.0 148:115.0 159:101.0 165:25.0 174:13.0 183:7.0 185:56.0 186…						81	166	433	1740	16082	1107	590	160	5123	143	2442	397
		503532	1066579	91	503532	85:326.0 86:22.0 87:318.0 88:156.0 89:623.0 90:209.0 91:24264.0 92:1828.0 93:141.0 94:30.0 95:195.0 97:204.0 99:367.0 100:28.0 101:1438.0 102:229.0 103:6268.0 104:563.0 105:406.0 106:172.0 107:139.0 108:33.0 109:146.0 111:299.0 113:533.0 114:59.0 115:459.0 116:719.0 117:2300.0 118:219.0 119:278.0 121:6.0 123:8.0 125:73.0 126:44.0 127:53.0 129:5428.0 130:562.0 131:1331.0 132:392.0 133:1921.0 134:2…						164	293	285	143	452	366	167	153	84	195	189	145
[truncated: 1,339 more rows]
